# Supplementary material for: catena-Poly[[tris­(4-fluoro­benz­yl)tin(IV)]{μ-[(N,N-diisopropylcar­bamo­thioyl)sulfanyl]acetato-κ2 O:O′}]
Source: Acta Crystallogr Sect E Struct Rep Online. 2010 Feb 20;66(Pt 3):m314. doi: 10.1107/S1600536810005933 (PMC2983683; doi:10.1107/S1600536810005933)
Supplement: Supplementary file 1 [file e-66-0m314-sup1.cif]

##############################################################################
###                                                                        ###
###        Electronic paper (Acta Crystallographica Section E)             ###
###                                                                        ###
##############################################################################
#                                                                            #
# This CIF contains the data in a paper accepted for publication in Acta     #
# Crystallographica Section E. It conforms to the requirements of Notes      #
# for Authors for Section E, and has been peer reviewed under the auspices   #
# of the IUCr Commission on Journals.                                        #
#                                                                            #
# Full details of the Crystallographic Information File format               #
# are given in the paper "The Crystallographic Information File (CIF):       #
# a New Standard Archive File for Crystallography" by S. R. Hall, F. H.      #
# Allen and I. D. Brown [Acta Cryst. (1991), A47, 655-685].                  #
#                                                                            #
# The current version of the core CIF dictionary is obtainable from          #
# ftp://ftp.iucr.org/pub/cif_core.dic. The current version number is 2.4.    #
#                                                                            #
# Software is freely available for graphical display of the structure(s) in  #
# this CIF.  For information consult the CIF home page http://www.iucr.org/  #
# cif/home.html                                                              #
#                                                                            #
# This file may be used for bona fide research purposes within the           #
# scientific community so long as proper attribution is given to the journal # 
# article from which it was obtained.                                        #
#                                                                            #
##############################################################################
                                             
data_global
_audit_creation_method     SHELXL-97
_journal_date_recd_electronic     2010-02-10
_journal_date_accepted     2010-02-13
_journal_name_full     'Acta Crystallographica, Section E'
_journal_year     2010
_journal_volume     66
_journal_issue      3
_journal_page_first     m314
_journal_page_last     m314
_journal_paper_category     QM
_journal_coeditor_code     LH2996
_publ_contact_author
;
Dr. Seik Weng Ng
Department of Chemistry
University of Malaya
50603 Kuala Lumpur
Malaysia
;
_publ_contact_author_email     seikweng@um.edu.my
_publ_contact_author_fax     '03 7967 4193'
_publ_contact_author_phone     '03 7967 6778'
_publ_section_title
;\
<i>catena</i>-Poly[[tris(4-fluorobenzyl)tin(IV)]{\m-[(<i>N</i>,<i>N</i>-\
diisopropylcarbamothioyl)sulfanyl]acetato-\k^2^<i>O</i>:<i>O</i>'}]
;
loop_
    _publ_author_name
    _publ_author_address
    'Keng, Thy Chun'
;
Department of Chemistry
University of Malaya
50603 Kuala Lumpur
Malaysia
;
    'Lo, Kong Mun'
;
Department of Chemistry
University of Malaya
50603 Kuala Lumpur
Malaysia
;
    'Ng, Seik Weng'
;
Department of Chemistry
University of Malaya
50603 Kuala Lumpur
Malaysia
;
_publ_section_synopsis     .
data_I
_audit_creation_method     SHELXL-97
_chemical_name_systematic
;
<i>catena</i>-Poly[[tris(4-fluorobenzyl)tin(IV)]{\m-[(<i>N</i>,<i>N</i>-
diisopropylcarbamothioyl)sulfanyl]acetato-\k^2^<i>O</i>:<i>O</i>'}]
;
_chemical_name_common     ?
_chemical_formula_moiety     'C30 H34 F3 N O2 S2 Sn'
_chemical_formula_sum     'C30 H34 F3 N O2 S2 Sn'
_chemical_formula_iupac     '[Sn (C7 H6 F)3 (C9 H16 N O2 S2)]'
_chemical_formula_weight     680.39
_chemical_melting_point     ?
_symmetry_cell_setting     Monoclinic
_symmetry_space_group_name_H-M     'P 21/c'
_symmetry_space_group_name_Hall     '-P 2ybc'
loop_
    _symmetry_equiv_pos_as_xyz
    'x, y, z'
    '-x, y+1/2, -z+1/2'
    '-x, -y, -z'
    'x, -y-1/2, z-1/2'
_cell_length_a     11.2496(2)
_cell_length_b     25.7598(5)
_cell_length_c     11.4216(2)
_cell_angle_alpha     90.00
_cell_angle_beta     105.4270(10)
_cell_angle_gamma     90.00
_cell_volume     3190.58(10)
_cell_formula_units_Z     4
_cell_measurement_reflns_used     5664
_cell_measurement_theta_min     2.4
_cell_measurement_theta_max     28.3
_cell_measurement_temperature     293(2)
_exptl_crystal_description     Block
_exptl_crystal_colour     Colorless
_exptl_crystal_size_max     0.30
_exptl_crystal_size_mid     0.20
_exptl_crystal_size_min     0.10
_exptl_crystal_density_diffrn     1.416
_exptl_crystal_density_meas     ?
_exptl_crystal_density_method     'not measured'
_exptl_crystal_F_000     1384
_exptl_absorpt_coefficient_mu     0.975
_exptl_absorpt_correction_type     Multi-scan
_exptl_absorpt_process_details     '(SADABS; Sheldrick, 1996)'
_exptl_absorpt_correction_T_min     0.7585
_exptl_absorpt_correction_T_max     0.9088
_diffrn_ambient_temperature     293(2)
_diffrn_radiation_type     MoK\a
_diffrn_radiation_wavelength     0.71073
_diffrn_radiation_source     'fine-focus sealed tube'
_diffrn_radiation_monochromator     graphite
_diffrn_measurement_device_type     'Bruker SMART APEX diffractometer'
_diffrn_measurement_method     '\w scans'
_diffrn_detector_area_resol_mean     ?
_diffrn_reflns_number     21159
_diffrn_reflns_av_R_equivalents     0.0497
_diffrn_reflns_av_sigmaI/netI     0.0615
_diffrn_reflns_theta_min     1.58
_diffrn_reflns_theta_max     27.49
_diffrn_reflns_theta_full     27.49
_diffrn_measured_fraction_theta_max     0.967
_diffrn_measured_fraction_theta_full     0.967
_diffrn_reflns_limit_h_min     -14
_diffrn_reflns_limit_h_max     14
_diffrn_reflns_limit_k_min     -31
_diffrn_reflns_limit_k_max     33
_diffrn_reflns_limit_l_min     -14
_diffrn_reflns_limit_l_max     14
_diffrn_standards_number     0
_diffrn_standards_interval_count     0
_diffrn_standards_interval_time     0
_diffrn_standards_decay_%     0
_reflns_number_total     7090
_reflns_number_gt     5217
_reflns_threshold_expression     I>2\s(I)
_refine_ls_structure_factor_coef     Fsqd
_refine_ls_matrix_type     full
_refine_ls_R_factor_all     0.0832
_refine_ls_R_factor_gt     0.0543
_refine_ls_wR_factor_gt     0.1453
_refine_ls_wR_factor_ref     0.1586
_refine_ls_goodness_of_fit_ref     1.085
_refine_ls_restrained_S_all     1.085
_refine_ls_number_reflns     7090
_refine_ls_number_parameters     352
_refine_ls_number_restraints     0
_refine_ls_hydrogen_treatment     constr
_refine_ls_weighting_scheme     calc
_refine_ls_weighting_details
         'calc w=1/[\s^2^(Fo^2^)+(0.0769P)^2^+3.6716P] where P=(Fo^2^+2Fc^2^)/3'
_atom_sites_solution_hydrogens     geom
_atom_sites_solution_primary     direct
_atom_sites_solution_secondary     difmap
_refine_ls_shift/su_max     0.001
_refine_ls_shift/su_mean     0.001
_refine_diff_density_max     1.265
_refine_diff_density_min     -1.182
_refine_ls_extinction_method     none
_refine_ls_extinction_coef     ?
loop_
    _atom_type_symbol
    _atom_type_description
    _atom_type_scat_dispersion_real
    _atom_type_scat_dispersion_imag
    _atom_type_scat_source
    'C' 'C' 0.0033 0.0016
                         'International Tables Vol C Tables 4.2.6.8 and 6.1.1.4'
    'H' 'H' 0.0000 0.0000
                         'International Tables Vol C Tables 4.2.6.8 and 6.1.1.4'
    'N' 'N' 0.0061 0.0033
                         'International Tables Vol C Tables 4.2.6.8 and 6.1.1.4'
    'O' 'O' 0.0106 0.0060
                         'International Tables Vol C Tables 4.2.6.8 and 6.1.1.4'
    'F' 'F' 0.0171 0.0103
                         'International Tables Vol C Tables 4.2.6.8 and 6.1.1.4'
    'S' 'S' 0.1246 0.1234
                         'International Tables Vol C Tables 4.2.6.8 and 6.1.1.4'
    'Sn' 'Sn' -0.6537 1.4246
                         'International Tables Vol C Tables 4.2.6.8 and 6.1.1.4'
_computing_data_collection     'APEX2 (Bruker, 2009)'
_computing_cell_refinement     'SAINT (Bruker, 2009)'
_computing_data_reduction     'SAINT (Bruker, 2009)'
_computing_structure_solution     'SHELXS97 (Sheldrick, 2008)'
_computing_structure_refinement     'SHELXL97 (Sheldrick, 2008)'
_computing_molecular_graphics     'X-SEED (Barbour, 2001)'
_computing_publication_material     'publCIF (Westrip, 2010)'
loop_
    _atom_site_type_symbol
    _atom_site_label
    _atom_site_fract_x
    _atom_site_fract_y
    _atom_site_fract_z
    _atom_site_U_iso_or_equiv
    _atom_site_adp_type
    _atom_site_calc_flag
    _atom_site_refinement_flags
    _atom_site_occupancy
    _atom_site_disorder_assembly
    _atom_site_disorder_group
    Sn Sn1 0.66161(3) 0.225810(13) 0.57255(3) 0.03172(13) Uani d . 1 . .
    S S1 0.70901(16) 0.42111(6) 0.37053(14) 0.0515(4) Uani d . 1 . .
    S S2 0.45463(17) 0.38461(7) 0.35217(17) 0.0594(4) Uani d . 1 . .
    F F1 1.1949(5) 0.1403(3) 0.9730(5) 0.131(2) Uani d . 1 . .
    F F2 1.0347(5) 0.05335(19) 0.3995(7) 0.123(2) Uani d . 1 . .
    F F3 0.1222(4) 0.1519(2) 0.2507(4) 0.0944(15) Uani d . 1 . .
    O O1 0.6613(4) 0.26909(14) 0.3765(3) 0.0399(9) Uani d . 1 . .
    O O2 0.6790(3) 0.32296(14) 0.2303(3) 0.0395(8) Uani d . 1 . .
    N N1 0.5111(5) 0.47966(18) 0.2933(4) 0.0499(12) Uani d . 1 . .
    C C1 0.8474(5) 0.2552(2) 0.6297(5) 0.0398(12) Uani d . 1 . .
    H H1A 0.8777 0.2587 0.5581 0.048 Uiso calc R 1 . .
    H H1B 0.8444 0.2897 0.6626 0.048 Uiso calc R 1 . .
    C C2 0.9392(5) 0.2243(2) 0.7210(5) 0.0379(12) Uani d . 1 . .
    C C3 1.0029(6) 0.1843(3) 0.6852(6) 0.0578(17) Uani d . 1 . .
    H H3 0.9881 0.1760 0.6033 0.069 Uiso calc R 1 . .
    C C4 1.0897(7) 0.1561(3) 0.7722(9) 0.081(2) Uani d . 1 . .
    H H4 1.1329 0.1291 0.7485 0.097 Uiso calc R 1 . .
    C C5 1.1106(6) 0.1685(4) 0.8913(7) 0.075(2) Uani d . 1 . .
    C C6 1.0492(6) 0.2071(3) 0.9296(6) 0.065(2) Uani d . 1 . .
    H H6 1.0640 0.2148 1.0118 0.078 Uiso calc R 1 . .
    C C7 0.9642(5) 0.2348(3) 0.8437(5) 0.0491(15) Uani d . 1 . .
    H H7 0.9219 0.2617 0.8692 0.059 Uiso calc R 1 . .
    C C8 0.6182(5) 0.1582(2) 0.4614(5) 0.0432(13) Uani d . 1 . .
    H H8A 0.5695 0.1351 0.4969 0.052 Uiso calc R 1 . .
    H H8B 0.5676 0.1685 0.3821 0.052 Uiso calc R 1 . .
    C C9 0.7277(5) 0.1289(2) 0.4448(5) 0.0434(13) Uani d . 1 . .
    C C10 0.7677(6) 0.1362(2) 0.3425(6) 0.0534(15) Uani d . 1 . .
    H H10 0.7243 0.1586 0.2824 0.064 Uiso calc R 1 . .
    C C11 0.8708(7) 0.1112(3) 0.3262(8) 0.070(2) Uani d . 1 . .
    H H11 0.8977 0.1164 0.2568 0.084 Uiso calc R 1 . .
    C C12 0.9309(7) 0.0787(3) 0.4153(10) 0.078(2) Uani d . 1 . .
    C C13 0.8933(8) 0.0695(3) 0.5164(8) 0.077(2) Uani d . 1 . .
    H H13 0.9357 0.0460 0.5743 0.093 Uiso calc R 1 . .
    C C14 0.7925(7) 0.0953(3) 0.5329(6) 0.0645(19) Uani d . 1 . .
    H H14 0.7676 0.0901 0.6034 0.077 Uiso calc R 1 . .
    C C15 0.4941(5) 0.2654(2) 0.5752(5) 0.0413(13) Uani d . 1 . .
    H H15A 0.4839 0.2659 0.6569 0.050 Uiso calc R 1 . .
    H H15B 0.4962 0.3010 0.5478 0.050 Uiso calc R 1 . .
    C C16 0.3905(5) 0.2365(2) 0.4919(5) 0.0384(13) Uani d . 1 . .
    C C17 0.3326(6) 0.1950(3) 0.5316(5) 0.0514(15) Uani d . 1 . .
    H H17 0.3547 0.1861 0.6134 0.062 Uiso calc R 1 . .
    C C18 0.2426(6) 0.1667(3) 0.4506(7) 0.0626(18) Uani d . 1 . .
    H H18 0.2041 0.1391 0.4779 0.075 Uiso calc R 1 . .
    C C19 0.2107(6) 0.1796(3) 0.3309(6) 0.0590(17) Uani d . 1 . .
    C C20 0.2654(6) 0.2200(3) 0.2879(6) 0.0579(18) Uani d . 1 . .
    H H20 0.2435 0.2282 0.2057 0.070 Uiso calc R 1 . .
    C C21 0.3534(5) 0.2481(3) 0.3690(5) 0.0484(14) Uani d . 1 . .
    H H21 0.3898 0.2761 0.3404 0.058 Uiso calc R 1 . .
    C C22 0.6819(5) 0.3121(2) 0.3390(5) 0.0356(12) Uani d . 1 . .
    C C23 0.7238(6) 0.3564(2) 0.4291(5) 0.0434(13) Uani d . 1 . .
    H H23A 0.8099 0.3507 0.4709 0.052 Uiso calc R 1 . .
    H H23B 0.6776 0.3542 0.4895 0.052 Uiso calc R 1 . .
    C C24 0.5468(6) 0.4321(2) 0.3331(5) 0.0438(13) Uani d . 1 . .
    C C25 0.6014(7) 0.5209(2) 0.2852(6) 0.0654(19) Uani d . 1 . .
    H H25 0.6822 0.5091 0.3340 0.078 Uiso calc R 1 . .
    C C26 0.5775(10) 0.5729(3) 0.3367(7) 0.104(4) Uani d . 1 . .
    H H26A 0.5754 0.5686 0.4196 0.157 Uiso calc R 1 . .
    H H26B 0.4998 0.5864 0.2899 0.157 Uiso calc R 1 . .
    H H26C 0.6422 0.5967 0.3332 0.157 Uiso calc R 1 . .
    C C27 0.6113(10) 0.5271(3) 0.1567(7) 0.092(3) Uani d . 1 . .
    H H27A 0.6293 0.4940 0.1264 0.138 Uiso calc R 1 . .
    H H27B 0.6763 0.5511 0.1557 0.138 Uiso calc R 1 . .
    H H27C 0.5348 0.5400 0.1062 0.138 Uiso calc R 1 . .
    C C28 0.3806(7) 0.4941(3) 0.2433(6) 0.0628(18) Uani d . 1 . .
    H H28 0.3811 0.5291 0.2098 0.075 Uiso calc R 1 . .
    C C29 0.3171(9) 0.4989(4) 0.3436(8) 0.106(3) Uani d . 1 . .
    H H29A 0.2324 0.5084 0.3096 0.159 Uiso calc R 1 . .
    H H29B 0.3574 0.5251 0.4001 0.159 Uiso calc R 1 . .
    H H29C 0.3210 0.4663 0.3850 0.159 Uiso calc R 1 . .
    C C30 0.3161(7) 0.4601(3) 0.1383(7) 0.078(2) Uani d . 1 . .
    H H30A 0.3625 0.4597 0.0788 0.117 Uiso calc R 1 . .
    H H30B 0.2350 0.4736 0.1022 0.117 Uiso calc R 1 . .
    H H30C 0.3098 0.4255 0.1668 0.117 Uiso calc R 1 . .
loop_
    _atom_site_aniso_label
    _atom_site_aniso_U_11
    _atom_site_aniso_U_22
    _atom_site_aniso_U_33
    _atom_site_aniso_U_12
    _atom_site_aniso_U_13
    _atom_site_aniso_U_23
    Sn1 0.0307(2) 0.0347(2) 0.02739(18) -0.00011(16) 0.00355(13) -0.00373(14)
    S1 0.0613(10) 0.0373(8) 0.0522(9) 0.0002(7) 0.0088(7) -0.0025(7)
    S2 0.0637(11) 0.0510(10) 0.0694(11) 0.0104(8) 0.0281(9) 0.0142(8)
    F1 0.084(3) 0.184(6) 0.113(4) 0.071(4) 0.003(3) 0.070(4)
    F2 0.085(3) 0.071(3) 0.226(7) 0.025(3) 0.063(4) -0.010(4)
    F3 0.068(3) 0.118(4) 0.085(3) -0.044(3) 0.001(2) -0.019(3)
    O1 0.048(2) 0.036(2) 0.0333(19) 0.0021(17) 0.0058(16) 0.0027(16)
    O2 0.051(2) 0.039(2) 0.0285(18) 0.0038(18) 0.0116(16) -0.0028(15)
    N1 0.072(4) 0.038(3) 0.037(2) 0.011(3) 0.010(2) 0.003(2)
    C1 0.031(3) 0.050(3) 0.037(3) -0.006(3) 0.006(2) 0.004(2)
    C2 0.027(3) 0.050(3) 0.034(3) -0.002(2) 0.004(2) 0.005(2)
    C3 0.056(4) 0.063(4) 0.053(4) 0.008(3) 0.013(3) -0.009(3)
    C4 0.064(5) 0.068(5) 0.105(7) 0.031(4) 0.012(4) 0.001(5)
    C5 0.048(4) 0.102(6) 0.066(5) 0.022(4) -0.001(3) 0.034(4)
    C6 0.046(4) 0.111(6) 0.035(3) 0.015(4) 0.005(3) 0.014(4)
    C7 0.035(3) 0.073(4) 0.036(3) 0.006(3) 0.004(2) -0.006(3)
    C8 0.043(3) 0.043(3) 0.043(3) -0.009(3) 0.009(2) -0.014(2)
    C9 0.049(3) 0.033(3) 0.045(3) -0.007(3) 0.008(3) -0.011(2)
    C10 0.060(4) 0.040(3) 0.063(4) 0.003(3) 0.021(3) 0.002(3)
    C11 0.071(5) 0.050(4) 0.101(6) -0.001(4) 0.044(4) -0.003(4)
    C12 0.051(4) 0.039(4) 0.143(8) 0.010(3) 0.021(5) -0.013(5)
    C13 0.085(6) 0.041(4) 0.092(6) 0.020(4) 0.001(5) 0.001(4)
    C14 0.087(5) 0.041(4) 0.062(4) 0.007(4) 0.013(4) -0.001(3)
    C15 0.040(3) 0.047(3) 0.036(3) 0.006(3) 0.009(2) -0.002(2)
    C16 0.030(3) 0.048(3) 0.037(3) 0.012(2) 0.009(2) 0.004(2)
    C17 0.049(4) 0.064(4) 0.043(3) 0.003(3) 0.015(3) 0.010(3)
    C18 0.053(4) 0.068(5) 0.069(5) -0.013(4) 0.019(3) 0.011(4)
    C19 0.041(3) 0.070(5) 0.063(4) -0.011(3) 0.009(3) -0.007(4)
    C20 0.040(3) 0.088(5) 0.039(3) -0.004(3) -0.003(3) 0.003(3)
    C21 0.044(3) 0.060(4) 0.037(3) -0.008(3) 0.004(3) 0.007(3)
    C22 0.032(3) 0.040(3) 0.032(3) 0.007(2) 0.003(2) 0.000(2)
    C23 0.052(3) 0.041(3) 0.032(3) 0.007(3) 0.002(2) -0.002(2)
    C24 0.065(4) 0.036(3) 0.032(3) 0.003(3) 0.016(3) -0.003(2)
    C25 0.093(5) 0.037(4) 0.056(4) -0.002(4) 0.002(4) 0.004(3)
    C26 0.179(10) 0.046(4) 0.062(5) 0.012(5) -0.013(6) -0.010(4)
    C27 0.143(8) 0.066(5) 0.076(5) -0.024(5) 0.044(6) 0.006(4)
    C28 0.079(5) 0.054(4) 0.054(4) 0.021(4) 0.015(3) 0.009(3)
    C29 0.133(8) 0.113(8) 0.085(6) 0.074(7) 0.050(6) 0.019(5)
    C30 0.073(5) 0.088(6) 0.066(5) 0.010(4) 0.004(4) 0.023(4)
loop_
    _geom_bond_atom_site_label_1
    _geom_bond_atom_site_label_2
    _geom_bond_site_symmetry_2
    _geom_bond_distance
    _geom_bond_publ_flag
    Sn1 C8 . 2.133(5) ?
    Sn1 C15 . 2.151(5) ?
    Sn1 C1 . 2.155(5) ?
    Sn1 O2 4_566 2.162(3) ?
    Sn1 O1 . 2.500(4) ?
    S1 C24 . 1.782(6) ?
    S1 C23 . 1.787(6) ?
    S2 C24 . 1.655(6) ?
    F1 C5 . 1.351(8) ?
    F2 C12 . 1.391(8) ?
    F3 C19 . 1.361(7) ?
    O1 C22 . 1.232(6) ?
    O2 C22 . 1.265(6) ?
    O2 Sn1 4_565 2.162(3) ?
    N1 C24 . 1.332(7) ?
    N1 C28 . 1.474(8) ?
    N1 C25 . 1.490(9) ?
    C1 C2 . 1.488(7) ?
    C1 H1A . 0.9700 ?
    C1 H1B . 0.9700 ?
    C2 C3 . 1.378(8) ?
    C2 C7 . 1.382(8) ?
    C3 C4 . 1.396(10) ?
    C3 H3 . 0.9300 ?
    C4 C5 . 1.356(11) ?
    C4 H4 . 0.9300 ?
    C5 C6 . 1.349(11) ?
    C6 C7 . 1.373(9) ?
    C6 H6 . 0.9300 ?
    C7 H7 . 0.9300 ?
    C8 C9 . 1.500(8) ?
    C8 H8A . 0.9700 ?
    C8 H8B . 0.9700 ?
    C9 C10 . 1.372(8) ?
    C9 C14 . 1.380(9) ?
    C10 C11 . 1.382(9) ?
    C10 H10 . 0.9300 ?
    C11 C12 . 1.351(11) ?
    C11 H11 . 0.9300 ?
    C12 C13 . 1.352(12) ?
    C13 C14 . 1.369(10) ?
    C13 H13 . 0.9300 ?
    C14 H14 . 0.9300 ?
    C15 C16 . 1.493(8) ?
    C15 H15A . 0.9700 ?
    C15 H15B . 0.9700 ?
    C16 C21 . 1.387(8) ?
    C16 C17 . 1.389(8) ?
    C17 C18 . 1.383(9) ?
    C17 H17 . 0.9300 ?
    C18 C19 . 1.359(9) ?
    C18 H18 . 0.9300 ?
    C19 C20 . 1.366(9) ?
    C20 C21 . 1.368(8) ?
    C20 H20 . 0.9300 ?
    C21 H21 . 0.9300 ?
    C22 C23 . 1.525(7) ?
    C23 H23A . 0.9700 ?
    C23 H23B . 0.9700 ?
    C25 C27 . 1.510(10) ?
    C25 C26 . 1.516(10) ?
    C25 H25 . 0.9800 ?
    C26 H26A . 0.9600 ?
    C26 H26B . 0.9600 ?
    C26 H26C . 0.9600 ?
    C27 H27A . 0.9600 ?
    C27 H27B . 0.9600 ?
    C27 H27C . 0.9600 ?
    C28 C30 . 1.506(10) ?
    C28 C29 . 1.508(10) ?
    C28 H28 . 0.9800 ?
    C29 H29A . 0.9600 ?
    C29 H29B . 0.9600 ?
    C29 H29C . 0.9600 ?
    C30 H30A . 0.9600 ?
    C30 H30B . 0.9600 ?
    C30 H30C . 0.9600 ?
loop_
    _geom_angle_atom_site_label_1
    _geom_angle_atom_site_label_2
    _geom_angle_atom_site_label_3
    _geom_angle_site_symmetry_1
    _geom_angle_site_symmetry_3
    _geom_angle
    _geom_angle_publ_flag
    C8 Sn1 C15 . . 109.5(2) ?
    C8 Sn1 C1 . . 121.1(2) ?
    C15 Sn1 C1 . . 127.8(2) ?
    C8 Sn1 O2 . 4_566 88.72(19) ?
    C15 Sn1 O2 . 4_566 98.59(18) ?
    C1 Sn1 O2 . 4_566 94.94(17) ?
    C8 Sn1 O1 . . 83.41(18) ?
    C15 Sn1 O1 . . 90.48(18) ?
    C1 Sn1 O1 . . 83.39(17) ?
    O2 Sn1 O1 4_566 . 169.58(13) ?
    C24 S1 C23 . . 103.0(3) ?
    C22 O1 Sn1 . . 139.2(3) ?
    C22 O2 Sn1 . 4_565 131.5(3) ?
    C24 N1 C28 . . 123.0(6) ?
    C24 N1 C25 . . 121.9(6) ?
    C28 N1 C25 . . 114.9(5) ?
    C2 C1 Sn1 . . 117.4(4) ?
    C2 C1 H1A . . 107.9 ?
    Sn1 C1 H1A . . 107.9 ?
    C2 C1 H1B . . 107.9 ?
    Sn1 C1 H1B . . 107.9 ?
    H1A C1 H1B . . 107.2 ?
    C3 C2 C7 . . 117.8(5) ?
    C3 C2 C1 . . 120.7(5) ?
    C7 C2 C1 . . 121.5(5) ?
    C2 C3 C4 . . 119.8(6) ?
    C2 C3 H3 . . 120.1 ?
    C4 C3 H3 . . 120.1 ?
    C5 C4 C3 . . 119.6(7) ?
    C5 C4 H4 . . 120.2 ?
    C3 C4 H4 . . 120.2 ?
    C4 C5 F1 . . 118.0(8) ?
    C4 C5 C6 . . 122.1(6) ?
    F1 C5 C6 . . 119.9(7) ?
    C5 C6 C7 . . 118.1(6) ?
    C5 C6 H6 . . 120.9 ?
    C7 C6 H6 . . 120.9 ?
    C6 C7 C2 . . 122.5(6) ?
    C6 C7 H7 . . 118.8 ?
    C2 C7 H7 . . 118.8 ?
    C9 C8 Sn1 . . 114.9(4) ?
    C9 C8 H8A . . 108.5 ?
    Sn1 C8 H8A . . 108.5 ?
    C9 C8 H8B . . 108.5 ?
    Sn1 C8 H8B . . 108.5 ?
    H8A C8 H8B . . 107.5 ?
    C10 C9 C14 . . 118.6(6) ?
    C10 C9 C8 . . 120.3(6) ?
    C14 C9 C8 . . 121.1(6) ?
    C9 C10 C11 . . 121.9(7) ?
    C9 C10 H10 . . 119.1 ?
    C11 C10 H10 . . 119.1 ?
    C12 C11 C10 . . 117.2(7) ?
    C12 C11 H11 . . 121.4 ?
    C10 C11 H11 . . 121.4 ?
    C11 C12 C13 . . 123.0(7) ?
    C11 C12 F2 . . 117.5(9) ?
    C13 C12 F2 . . 119.5(8) ?
    C12 C13 C14 . . 119.4(7) ?
    C12 C13 H13 . . 120.3 ?
    C14 C13 H13 . . 120.3 ?
    C13 C14 C9 . . 120.0(7) ?
    C13 C14 H14 . . 120.0 ?
    C9 C14 H14 . . 120.0 ?
    C16 C15 Sn1 . . 107.0(3) ?
    C16 C15 H15A . . 110.3 ?
    Sn1 C15 H15A . . 110.3 ?
    C16 C15 H15B . . 110.3 ?
    Sn1 C15 H15B . . 110.3 ?
    H15A C15 H15B . . 108.6 ?
    C21 C16 C17 . . 117.0(5) ?
    C21 C16 C15 . . 120.8(5) ?
    C17 C16 C15 . . 122.1(5) ?
    C18 C17 C16 . . 120.7(6) ?
    C18 C17 H17 . . 119.6 ?
    C16 C17 H17 . . 119.6 ?
    C19 C18 C17 . . 119.7(6) ?
    C19 C18 H18 . . 120.2 ?
    C17 C18 H18 . . 120.2 ?
    C18 C19 F3 . . 120.0(6) ?
    C18 C19 C20 . . 121.6(6) ?
    F3 C19 C20 . . 118.4(6) ?
    C21 C20 C19 . . 118.3(6) ?
    C21 C20 H20 . . 120.9 ?
    C19 C20 H20 . . 120.9 ?
    C20 C21 C16 . . 122.7(6) ?
    C20 C21 H21 . . 118.6 ?
    C16 C21 H21 . . 118.6 ?
    O1 C22 O2 . . 125.6(5) ?
    O1 C22 C23 . . 119.4(5) ?
    O2 C22 C23 . . 114.8(5) ?
    C22 C23 S1 . . 117.6(4) ?
    C22 C23 H23A . . 107.9 ?
    S1 C23 H23A . . 107.9 ?
    C22 C23 H23B . . 107.9 ?
    S1 C23 H23B . . 107.9 ?
    H23A C23 H23B . . 107.2 ?
    N1 C24 S2 . . 125.6(5) ?
    N1 C24 S1 . . 115.1(5) ?
    S2 C24 S1 . . 119.3(3) ?
    N1 C25 C27 . . 111.3(6) ?
    N1 C25 C26 . . 114.3(7) ?
    C27 C25 C26 . . 110.5(6) ?
    N1 C25 H25 . . 106.7 ?
    C27 C25 H25 . . 106.7 ?
    C26 C25 H25 . . 106.7 ?
    C25 C26 H26A . . 109.5 ?
    C25 C26 H26B . . 109.5 ?
    H26A C26 H26B . . 109.5 ?
    C25 C26 H26C . . 109.5 ?
    H26A C26 H26C . . 109.5 ?
    H26B C26 H26C . . 109.5 ?
    C25 C27 H27A . . 109.5 ?
    C25 C27 H27B . . 109.5 ?
    H27A C27 H27B . . 109.5 ?
    C25 C27 H27C . . 109.5 ?
    H27A C27 H27C . . 109.5 ?
    H27B C27 H27C . . 109.5 ?
    N1 C28 C30 . . 112.4(6) ?
    N1 C28 C29 . . 110.5(6) ?
    C30 C28 C29 . . 115.4(8) ?
    N1 C28 H28 . . 105.9 ?
    C30 C28 H28 . . 105.9 ?
    C29 C28 H28 . . 105.9 ?
    C28 C29 H29A . . 109.5 ?
    C28 C29 H29B . . 109.5 ?
    H29A C29 H29B . . 109.5 ?
    C28 C29 H29C . . 109.5 ?
    H29A C29 H29C . . 109.5 ?
    H29B C29 H29C . . 109.5 ?
    C28 C30 H30A . . 109.5 ?
    C28 C30 H30B . . 109.5 ?
    H30A C30 H30B . . 109.5 ?
    C28 C30 H30C . . 109.5 ?
    H30A C30 H30C . . 109.5 ?
    H30B C30 H30C . . 109.5 ?
loop_
    _geom_torsion_atom_site_label_1
    _geom_torsion_atom_site_label_2
    _geom_torsion_atom_site_label_3
    _geom_torsion_atom_site_label_4
    _geom_torsion_site_symmetry_1
    _geom_torsion_site_symmetry_2
    _geom_torsion_site_symmetry_3
    _geom_torsion_site_symmetry_4
    _geom_torsion
    _geom_torsion_publ_flag
    C8 Sn1 O1 C22 . . . . -176.6(5) ?
    C15 Sn1 O1 C22 . . . . 73.8(5) ?
    C1 Sn1 O1 C22 . . . . -54.2(5) ?
    O2 Sn1 O1 C22 4_566 . . . -135.5(7) ?
    C8 Sn1 C1 C2 . . . . -70.7(5) ?
    C15 Sn1 C1 C2 . . . . 125.7(4) ?
    O2 Sn1 C1 C2 4_566 . . . 20.8(4) ?
    O1 Sn1 C1 C2 . . . . -148.9(4) ?
    Sn1 C1 C2 C3 . . . . 86.3(6) ?
    Sn1 C1 C2 C7 . . . . -94.2(6) ?
    C7 C2 C3 C4 . . . . -0.3(10) ?
    C1 C2 C3 C4 . . . . 179.2(6) ?
    C2 C3 C4 C5 . . . . 0.0(12) ?
    C3 C4 C5 F1 . . . . 179.7(7) ?
    C3 C4 C5 C6 . . . . 0.5(13) ?
    C4 C5 C6 C7 . . . . -0.8(13) ?
    F1 C5 C6 C7 . . . . -179.9(7) ?
    C5 C6 C7 C2 . . . . 0.5(11) ?
    C3 C2 C7 C6 . . . . 0.0(9) ?
    C1 C2 C7 C6 . . . . -179.5(6) ?
    C15 Sn1 C8 C9 . . . . 176.0(4) ?
    C1 Sn1 C8 C9 . . . . 9.6(5) ?
    O2 Sn1 C8 C9 4_566 . . . -85.4(4) ?
    O1 Sn1 C8 C9 . . . . 87.8(4) ?
    Sn1 C8 C9 C10 . . . . -97.9(6) ?
    Sn1 C8 C9 C14 . . . . 80.2(6) ?
    C14 C9 C10 C11 . . . . -0.4(10) ?
    C8 C9 C10 C11 . . . . 177.7(6) ?
    C9 C10 C11 C12 . . . . 0.3(11) ?
    C10 C11 C12 C13 . . . . 1.0(12) ?
    C10 C11 C12 F2 . . . . 180.0(6) ?
    C11 C12 C13 C14 . . . . -2.2(13) ?
    F2 C12 C13 C14 . . . . 178.8(7) ?
    C12 C13 C14 C9 . . . . 2.1(12) ?
    C10 C9 C14 C13 . . . . -0.8(10) ?
    C8 C9 C14 C13 . . . . -178.9(6) ?
    C8 Sn1 C15 C16 . . . . -3.1(4) ?
    C1 Sn1 C15 C16 . . . . 162.0(3) ?
    O2 Sn1 C15 C16 4_566 . . . -94.8(4) ?
    O1 Sn1 C15 C16 . . . . 80.0(4) ?
    Sn1 C15 C16 C21 . . . . -87.7(6) ?
    Sn1 C15 C16 C17 . . . . 88.0(6) ?
    C21 C16 C17 C18 . . . . 0.2(9) ?
    C15 C16 C17 C18 . . . . -175.6(6) ?
    C16 C17 C18 C19 . . . . 0.3(10) ?
    C17 C18 C19 F3 . . . . -180.0(6) ?
    C17 C18 C19 C20 . . . . -0.1(11) ?
    C18 C19 C20 C21 . . . . -0.6(11) ?
    F3 C19 C20 C21 . . . . 179.3(6) ?
    C19 C20 C21 C16 . . . . 1.2(10) ?
    C17 C16 C21 C20 . . . . -1.0(9) ?
    C15 C16 C21 C20 . . . . 174.9(6) ?
    Sn1 O1 C22 O2 . . . . 177.0(3) ?
    Sn1 O1 C22 C23 . . . . 1.7(8) ?
    Sn1 O2 C22 O1 4_565 . . . -8.5(8) ?
    Sn1 O2 C22 C23 4_565 . . . 166.9(3) ?
    O1 C22 C23 S1 . . . . -162.0(4) ?
    O2 C22 C23 S1 . . . . 22.3(6) ?
    C24 S1 C23 C22 . . . . 72.4(5) ?
    C28 N1 C24 S2 . . . . -9.3(8) ?
    C25 N1 C24 S2 . . . . 176.7(4) ?
    C28 N1 C24 S1 . . . . 171.9(4) ?
    C25 N1 C24 S1 . . . . -2.1(7) ?
    C23 S1 C24 N1 . . . . 176.2(4) ?
    C23 S1 C24 S2 . . . . -2.6(4) ?
    C24 N1 C25 C27 . . . . 100.4(7) ?
    C28 N1 C25 C27 . . . . -74.0(8) ?
    C24 N1 C25 C26 . . . . -133.4(6) ?
    C28 N1 C25 C26 . . . . 52.1(7) ?
    C24 N1 C28 C30 . . . . -56.2(8) ?
    C25 N1 C28 C30 . . . . 118.2(7) ?
    C24 N1 C28 C29 . . . . 74.3(8) ?
    C25 N1 C28 C29 . . . . -111.4(7) ?
