# Supplementary material for: catena-Poly[[tris­(4-fluoro­benz­yl)tin(IV)]{μ-[(N,N-diisopropylcar­bamo­thioyl)sulfanyl]acetato-κ2 O:O′}]
Source: Acta Crystallogr Sect E Struct Rep Online. 2010 Feb 20;66(Pt 3):m314. doi: 10.1107/S1600536810005933 (PMC2983683; doi:10.1107/S1600536810005933)
Supplement: Supplementary file 2 [file e-66-0m314-Isup2.hkl]

# 
# h,k,l, Fc-squared, Fo-squared, sigma(Fo-squared) and status flag 
# 
data_I
_shelx_title '  P21/c' 
_shelx_refln_list_code          4 
_shelx_F_calc_maximum      367.19 
_exptl_crystal_F_000      1384.00 
_reflns_d_resolution_high  0.7697 
 
loop_ 
 _symmetry_equiv_pos_as_xyz 
 'x, y, z' 
 '-x, y+1/2, -z+1/2' 
 '-x, -y, -z' 
 'x, -y-1/2, z-1/2' 
 
_cell_length_a    11.2496 
_cell_length_b    25.7598 
_cell_length_c    11.4216 
_cell_angle_alpha  90.000 
_cell_angle_beta  105.427 
_cell_angle_gamma  90.000 
 
_shelx_F_squared_multiplier     1.000 
 
loop_ 
 _refln_index_h 
 _refln_index_k 
 _refln_index_l 
 _refln_F_squared_calc 
 _refln_F_squared_meas 
 _refln_F_squared_sigma 
 _refln_observed_status 
   1   0   0    36725.70    23921.11    407.88 o 
   2   0   0    14887.88     9782.39    115.92 o 
   3   0   0    70968.81    87884.79   1709.15 o 
   4   0   0     7782.57     5444.94    101.08 o 
   5   0   0    13956.89    13841.12    194.46 o 
   6   0   0    16771.49    18104.57    286.18 o 
   7   0   0     5506.56     5345.04    205.14 o 
   8   0   0     1053.34     1020.36    128.23 o 
   9   0   0     5499.41     5645.71    213.84 o 
  10   0   0     2323.35     2271.68    104.17 o 
  11   0   0      204.03      372.65    105.12 o 
   1   1   0    30885.29    34109.39    300.26 o 
   2   1   0    30229.00    35158.91    292.98 o 
   3   1   0     1808.20     2094.25     38.16 o 
   4   1   0    41466.07    44595.82    311.49 o 
   5   1   0    22075.89    23025.59    225.34 o 
   6   1   0       27.02      103.10     23.03 o 
   7   1   0     9623.49    10312.07    185.66 o 
   8   1   0     3066.60     3026.03    114.13 o 
   9   1   0       86.70      154.67     32.41 o 
  10   1   0     1882.79     1982.52     81.57 o 
  11   1   0     3726.55     3729.01    120.52 o 
  12   1   0       43.25       35.43     81.26 o 
   0   2   0    69341.27    51476.48    483.65 o 
   1   2   0      336.35      495.61     11.28 o 
   2   2   0    11655.56    18546.23    137.46 o 
   3   2   0    30270.61    27323.09    206.11 o 
   4   2   0     9574.27    13250.16    128.11 o 
   5   2   0     2235.99     2847.04     69.41 o 
   6   2   0    17942.25    18344.56    235.40 o 
   7   2   0     8746.23    10448.96    163.35 o 
   8   2   0      160.01      196.33     32.54 o 
   9   2   0     5569.93     5594.80    118.11 o 
  10   2   0     3605.36     3575.62    102.00 o 
  11   2   0      395.34      667.67    286.02 o 
  12   2   0     2348.43     2309.93    218.26 o 
   1   3   0     4585.26     5479.74     53.31 o 
   2   3   0    20247.89    20140.70    124.91 o 
   3   3   0    11337.84    12480.16    106.32 o 
   4   3   0     4792.06     5340.47     67.71 o 
   5   3   0    16340.13    17148.94    263.00 o 
   6   3   0     1388.48     1541.56     46.94 o 
   7   3   0    14264.61    15149.02    250.54 o 
   8   3   0     6894.05     6896.12    122.27 o 
   9   3   0      891.12      976.67     61.60 o 
  10   3   0     3119.29     3157.47    131.80 o 
  11   3   0     3805.63     3770.85    208.92 o 
  12   3   0      129.57      413.20    242.50 o 
   0   4   0    20405.42    24945.49   2049.15 o 
   1   4   0    23725.88    18736.82    146.84 o 
   2   4   0      669.56     1560.93     31.45 o 
   3   4   0    65030.17    74543.41    490.52 o 
   4   4   0    13824.56    13130.48    119.32 o 
   5   4   0      349.36      285.10     23.89 o 
   6   4   0    20253.46    21891.66    242.33 o 
   7   4   0     9254.46     9146.80    118.59 o 
   8   4   0       10.81      114.75     26.04 o 
   9   4   0      824.87      973.43     58.52 o 
  10   4   0     1967.20     2219.04    180.92 o 
  11   4   0      767.84      813.76    231.28 o 
  12   4   0     2261.35     2286.95    182.33 o 
  13   4   0      852.81      824.70    169.13 o 
   1   5   0    13714.51    13654.67    137.24 o 
   2   5   0     7201.41     7078.89     75.13 o 
   3   5   0     2573.38     2452.25     36.63 o 
   4   5   0     3118.88     2880.07     46.28 o 
   5   5   0     6288.13     6562.12     82.53 o 
   6   5   0      578.84      625.70     32.97 o 
   7   5   0     4727.21     4783.04     82.33 o 
   8   5   0     7523.89     7633.93    112.44 o 
   9   5   0       87.86       34.87     36.10 o 
  10   5   0     1273.14     1464.51    155.61 o 
  11   5   0     1618.27     1682.15    404.14 o 
  12   5   0      230.01      256.82    164.65 o 
  13   5   0       84.89      634.34    198.05 o 
   0   6   0    13073.54    12039.30    141.21 o 
   1   6   0     2956.80     4156.92     73.81 o 
   2   6   0      719.15      556.18     25.00 o 
   3   6   0     5814.98     5111.26     88.40 o 
   4   6   0      795.55      905.39     26.30 o 
   5   6   0     2718.19     2651.96     48.87 o 
   6   6   0     4439.08     4322.11     70.18 o 
   7   6   0      666.72      740.05     39.39 o 
   8   6   0     1230.49     1323.43     50.56 o 
   9   6   0      167.37      134.76     65.65 o 
  10   6   0     2251.64     2330.55    168.40 o 
  11   6   0        0.20       20.99     68.79 o 
  12   6   0      346.94      503.40    184.46 o 
  13   6   0      350.82      743.82    370.09 o 
   1   7   0    29401.12    31542.96    240.80 o 
   2   7   0     2181.38     2729.05     46.85 o 
   3   7   0       78.80       37.88     11.76 o 
   4   7   0    10745.42    11680.49    120.60 o 
   5   7   0     2699.67     2338.73     44.64 o 
   6   7   0     1419.59     1532.58     41.43 o 
   7   7   0       97.33      109.38     20.34 o 
   8   7   0      535.92      430.45     46.78 o 
   9   7   0       76.56       93.35     62.50 o 
  10   7   0     1241.05     1280.78    243.97 o 
  11   7   0      541.00      539.11    115.87 o 
  12   7   0      117.77      178.53     91.80 o 
  13   7   0       35.84      507.03    323.58 o 
   0   8   0     7433.37     8032.89    116.97 o 
   1   8   0    11546.23    11146.32    103.16 o 
   2   8   0      477.37      599.40     24.11 o 
   3   8   0     1301.20     1259.42     34.41 o 
   4   8   0     2949.10     3093.71     55.77 o 
   5   8   0      197.17      201.29     21.82 o 
   6   8   0     1297.30     1261.95     40.75 o 
   7   8   0      888.52      870.64     37.05 o 
   8   8   0      253.76      315.93     57.02 o 
   9   8   0       37.50       40.56     58.70 o 
  10   8   0     1305.32     1603.87    170.75 o 
  11   8   0       31.83      -14.15    100.92 o 
  12   8   0      158.37       92.69     79.48 o 
   1   9   0     1789.44     2184.03     40.86 o 
   2   9   0        3.77       32.59     23.72 o 
   3   9   0      458.89      667.45     29.41 o 
   4   9   0       53.02      -14.73     13.38 o 
   5   9   0       90.69       98.84     18.76 o 
   6   9   0      814.97      682.50     28.64 o 
   7   9   0       56.38      -15.15     32.71 o 
   8   9   0      138.18      147.36     49.59 o 
   9   9   0      856.90      728.21    130.83 o 
  10   9   0      144.77      202.27    164.95 o 
  11   9   0      407.45      479.55    115.18 o 
  12   9   0       34.27      133.37     90.29 o 
   0  10   0     4283.64     4659.24     92.92 o 
   1  10   0     1838.08     1777.62     39.52 o 
   2  10   0       54.86       32.04     14.23 o 
   3  10   0        3.25        4.42     21.27 o 
   4  10   0      607.14      607.99     29.60 o 
   5  10   0       25.43       17.85     17.92 o 
   6  10   0       69.23       69.97     18.79 o 
   7  10   0       45.65       19.20     36.59 o 
   8  10   0      443.42      479.42     68.48 o 
   9  10   0       17.82        6.50     60.48 o 
  10  10   0        0.94       69.76     71.85 o 
  11  10   0        0.11       28.94     67.96 o 
  12  10   0       10.30      147.28    262.99 o 
  13  10   0       18.22      954.06    195.03 o 
   1  11   0     1030.54     1057.80     79.14 o 
   2  11   0     3730.99     3420.47     68.23 o 
   3  11   0      191.77      248.48     39.87 o 
   4  11   0       29.99       -5.30     13.78 o 
   5  11   0      904.39      903.64     51.05 o 
   6  11   0      820.82      746.41     35.70 o 
   7  11   0      799.65      912.75     85.54 o 
   8  11   0      559.96      636.45     77.85 o 
   9  11   0        9.01      -16.80     56.59 o 
  10  11   0      263.49      470.80    136.23 o 
  11  11   0       16.46      -48.59     87.76 o 
  12  11   0        3.70      202.40    296.88 o 
  13  11   0       74.81      778.67    448.72 o 
   0  12   0     1842.90     2111.20     67.81 o 
   1  12   0      137.91       85.62     14.53 o 
   2  12   0      685.68      616.86     36.33 o 
   3  12   0        4.88      -14.12     24.63 o 
   4  12   0      292.63      284.74     45.53 o 
   5  12   0      200.88      156.04     21.52 o 
   6  12   0      628.87      614.55     67.60 o 
   7  12   0       45.85       14.83     37.75 o 
   8  12   0      238.71      230.54     58.44 o 
   9  12   0      302.17      380.71     99.65 o 
  10  12   0      967.37      886.51    164.11 o 
  11  12   0        2.66       31.46    104.18 o 
  12  12   0      108.24      279.70    296.36 o 
   1  13   0     1944.11     1944.26     53.16 o 
   2  13   0     4287.50     4320.63     87.06 o 
   3  13   0        3.39        1.26     27.46 o 
   4  13   0      375.73      392.95     54.60 o 
   5  13   0      640.10      625.94     67.61 o 
   6  13   0       24.53       12.82     32.45 o 
   7  13   0      291.52      254.40     57.15 o 
   8  13   0     1644.11     1467.70    104.83 o 
   9  13   0      105.37       54.23     65.84 o 
  10  13   0       72.06      103.09     81.91 o 
  11  13   0      184.81      191.91    146.71 o 
  12  13   0       85.62      336.12    197.05 o 
   0  14   0     5506.53     5740.24    181.33 o 
   1  14   0       75.77       79.69     20.94 o 
   2  14   0     3128.97     3127.57     75.58 o 
   3  14   0     4635.11     4580.13     84.86 o 
   4  14   0      413.01      378.47     53.17 o 
   5  14   0     1477.63     1336.26     84.91 o 
   6  14   0       18.04        3.52     34.54 o 
   7  14   0      511.98      619.24     76.68 o 
   8  14   0      264.72      265.82     97.38 o 
   9  14   0        4.86        2.75     86.56 o 
  10  14   0      265.36      228.51    126.23 o 
  11  14   0       12.34       -0.66     71.32 o 
  12  14   0      135.62      479.87    354.53 o 
   1  15   0     6387.55     6195.64    101.38 o 
   2  15   0     8312.95     8441.13    132.59 o 
   3  15   0       33.05       19.23     19.21 o 
   4  15   0     2619.90     2575.95    108.12 o 
   5  15   0      117.91      139.96     44.05 o 
   6  15   0       12.02       14.52     36.90 o 
   7  15   0     3485.11     3306.66    136.40 o 
   8  15   0     1983.88     1837.72    197.72 o 
   9  15   0      115.28      139.29    118.13 o 
  10  15   0       71.91      100.84     84.98 o 
  11  15   0      350.77      364.51    125.91 o 
  12  15   0       97.05      375.81    429.23 o 
   0  16   0     2758.96     2601.59     86.31 o 
   1  16   0      599.74      517.10     40.93 o 
   2  16   0     1832.94     1835.10     66.50 o 
   3  16   0     4310.04     3788.39     98.01 o 
   4  16   0     1922.23     1875.97    103.30 o 
   5  16   0      622.22      623.30     71.30 o 
   6  16   0     1068.64     1022.46     93.31 o 
   7  16   0     2731.49     2854.55    135.52 o 
   8  16   0        0.82       32.77     93.17 o 
   9  16   0      487.33      520.27    112.97 o 
  10  16   0      280.01      312.17    127.10 o 
  11  16   0       31.73      222.32    218.19 o 
  12  16   0      439.60     1805.49    241.49 o 
   1  17   0     1349.91     1329.69     57.43 o 
   2  17   0     7932.29     7661.31    132.52 o 
   3  17   0      978.04     1060.88     81.89 o 
   4  17   0      838.69      815.85     78.66 o 
   5  17   0     8947.06     8374.21    203.88 o 
   6  17   0     3193.25     2982.54    152.75 o 
   7  17   0     1668.06     1564.06    102.79 o 
   8  17   0     2084.65     2010.49    167.91 o 
   9  17   0      128.19      204.37    109.54 o 
  10  17   0      712.18      809.47    248.65 o 
  11  17   0     1147.97     1372.31    401.85 o 
   0  18   0     5406.09     5118.40    128.67 o 
   1  18   0     1315.35     1210.10     57.99 o 
   2  18   0       54.07       47.95     24.44 o 
   3  18   0     3528.89     3422.34    123.12 o 
   4  18   0     2474.90     2429.41    111.90 o 
   5  18   0      368.20      382.47     62.49 o 
   6  18   0     2373.10     2140.07    114.47 o 
   7  18   0     1968.89     1836.31    111.77 o 
   8  18   0       88.20      157.95     76.58 o 
   9  18   0     2746.41     2572.14    194.93 o 
  10  18   0     1342.49     1689.65    536.23 o 
  11  18   0       11.72      372.50    232.01 o 
   1  19   0     4166.51     3880.81     96.31 o 
   2  19   0     4669.17     4292.16    101.25 o 
   3  19   0      303.30      297.70     54.50 o 
   4  19   0     7635.71     7569.38    192.93 o 
   5  19   0     6953.19     6960.94    212.70 o 
   6  19   0      262.85      295.10     62.54 o 
   7  19   0     2357.48     2188.95    222.66 o 
   8  19   0     2462.07     2193.51    175.32 o 
   9  19   0       65.67      146.33     90.50 o 
  10  19   0      823.94      985.27    308.74 o 
  11  19   0     1103.36     1366.85    524.48 o 
   0  20   0    16457.96    15594.92    360.52 o 
   1  20   0     4791.58     4708.51    108.95 o 
   2  20   0     1301.53     1307.52     94.60 o 
   3  20   0     6508.44     6226.36    171.89 o 
   4  20   0      580.57      644.00     76.76 o 
   5  20   0     1929.78     1851.94    111.14 o 
   6  20   0     1985.57     1883.49    112.00 o 
   7  20   0      803.74      870.76    133.71 o 
   8  20   0      451.04      464.75    111.90 o 
   9  20   0     1241.03     1218.86    464.82 o 
  10  20   0      523.91     1333.75    283.43 o 
   1  21   0     9095.81     9098.50    230.36 o 
   2  21   0     6500.00     6695.06    229.31 o 
   3  21   0       16.87      113.75     46.36 o 
   4  21   0     8615.02     7935.72    205.24 o 
   5  21   0     1413.58     1503.20    111.00 o 
   6  21   0        6.68       95.10     66.61 o 
   7  21   0     2357.78     2252.15    180.70 o 
   8  21   0     1957.87     1941.60    186.78 o 
   9  21   0       31.06      123.45     87.02 o 
  10  21   0      394.57     1138.97    239.39 o 
   0  22   0     3127.52     3154.66    168.65 o 
   1  22   0      177.92      278.50     73.67 o 
   2  22   0     4055.67     4130.10    187.81 o 
   3  22   0     8663.59     8216.69    263.43 o 
   4  22   0      305.03      459.98     98.70 o 
   5  22   0      139.90      152.12     77.54 o 
   6  22   0     3765.67     3474.09    208.92 o 
   7  22   0     1372.14     1349.51    168.02 o 
   8  22   0      281.04      352.10    102.26 o 
   9  22   0      995.06      997.08    190.27 o 
  10  22   0      327.87     1291.14    257.33 o 
   1  23   0     2740.74     2661.65    157.23 o 
   2  23   0     4087.18     4176.79    229.95 o 
   3  23   0      186.30      283.43     80.23 o 
   4  23   0      996.04      782.54    121.15 o 
   5  23   0     1600.07     1613.10    171.08 o 
   6  23   0       73.83      193.35     78.70 o 
   7  23   0     1435.80     1254.95    161.05 o 
   8  23   0     2769.42     2610.95    200.90 o 
   9  23   0      144.37      380.37    108.95 o 
  10  23   0      738.29     1488.08    230.67 o 
   0  24   0     3515.55     3871.48    433.91 o 
   1  24   0     1099.82     1106.30    120.09 o 
   2  24   0       20.55      123.32     66.11 o 
   3  24   0     1625.17     1499.65    136.68 o 
   4  24   0      854.38      968.43    136.87 o 
   5  24   0      127.09      209.57     81.77 o 
   6  24   0     2467.16     2298.10    183.00 o 
   7  24   0     1322.76     1244.59    164.20 o 
   8  24   0       28.97      157.64     82.35 o 
   9  24   0      901.53      828.30    182.04 o 
   1  25   0     1714.53     1888.55    143.72 o 
   2  25   0     1156.48     1056.54    126.59 o 
   3  25   0       45.02       82.75     71.90 o 
   4  25   0     2462.32     2366.68    190.37 o 
   5  25   0     1654.89     1569.23    184.52 o 
   6  25   0       86.74      200.60    170.24 o 
   7  25   0      506.65      513.31    116.55 o 
   8  25   0      683.18      679.20    132.61 o 
   9  25   0       29.56      457.34    253.53 o 
   0  26   0     3786.31     3945.73    455.64 o 
   1  26   0      941.08     1049.07    125.60 o 
   2  26   0       51.97       14.40     78.38 o 
   3  26   0     1990.83     1901.11    161.38 o 
   4  26   0      521.16      607.29    112.75 o 
   5  26   0      768.53      766.38    135.45 o 
   6  26   0      672.12      646.99    171.56 o 
   7  26   0      129.63      176.39     93.97 o 
   8  26   0      201.17      341.22    209.19 o 
   1  27   0      617.11      570.59    196.64 o 
   2  27   0      783.57      959.87    129.96 o 
   3  27   0       12.33      115.58     75.87 o 
   4  27   0     1049.79     1115.22    146.02 o 
   5  27   0      609.90      676.64    119.05 o 
   6  27   0      141.50      299.23     98.03 o 
   7  27   0      190.82      245.25     95.09 o 
   8  27   0      130.59      314.89    209.00 o 
   0  28   0      261.91      270.63    240.76 o 
   1  28   0      186.33      300.26    176.08 o 
   2  28   0        1.22       69.48     72.93 o 
   3  28   0      436.07      390.11    130.77 o 
   4  28   0      105.13      141.64    106.81 o 
   5  28   0        0.09       15.11    128.52 o 
   6  28   0      220.81      280.23    135.72 o 
   7  28   0      301.32      381.40    113.40 o 
   1  29   0       10.29       44.47    148.99 o 
   2  29   0      168.79      128.23    161.56 o 
   3  29   0       26.25       19.72    139.48 o 
   4  29   0       55.14      101.15     78.63 o 
   5  29   0       38.72       77.21    143.49 o 
   6  29   0       73.23      150.41    165.06 o 
   7  29   0       88.35      236.48    139.18 o 
   0  30   0        7.89      188.32    240.04 o 
   1  30   0        3.30      149.27    164.41 o 
   2  30   0       24.08      127.48    160.55 o 
   3  30   0        1.41       22.08    144.49 o 
   4  30   0       50.71      -50.00    114.67 o 
   5  30   0       16.83       91.35    153.84 o 
   6  30   0        2.30      125.18    277.90 o 
   1  31   0       40.87      119.46    165.81 o 
   2  31   0        0.14       85.97    160.87 o 
   3  31   0        8.70      113.56    167.55 o 
   4  31   0        7.52       47.36     84.80 o 
   5  31   0       35.03      -52.05     87.67 o 
   0  32   0       69.32      108.04    233.41 o 
   1  32   0        7.77      105.38    156.58 o 
   2  32   0        0.49      150.20    154.15 o 
   3  32   0        2.78      227.60    192.95 o 
   4  32   0       84.86      238.73    367.80 o 
   1  33   0       33.22      225.46    168.75 o 
   2  33   0       55.57      285.10    173.91 o 
 -12   1   1      143.30      139.15     96.00 o 
 -11   1   1      181.85      140.75     36.22 o 
 -10   1   1      246.71      254.97     34.82 o 
  -9   1   1      265.32      150.58     27.96 o 
  -8   1   1        0.01        4.81     21.29 o 
  -7   1   1     2108.16     2613.21     69.21 o 
  -6   1   1        5.06       -8.89     15.32 o 
  -5   1   1      590.86      490.43     31.42 o 
  -4   1   1     2745.90     4039.63     78.00 o 
  -3   1   1     4264.46     2267.99     49.10 o 
  -2   1   1     1412.24      317.90     22.28 o 
  -1   1   1     2201.49      202.71     13.26 o 
   0   1   1     2342.74      226.99      9.97 o 
   1   1   1    13593.51     8613.31     69.78 o 
   2   1   1     3272.84     6437.38     66.70 o 
   3   1   1     1698.58     1238.75     32.18 o 
   4   1   1      103.01      396.81     24.97 o 
   5   1   1      431.87      325.84     25.99 o 
   6   1   1       20.58       37.84     17.26 o 
   7   1   1      480.82      551.14     39.98 o 
   8   1   1      721.78      625.07     45.65 o 
   9   1   1       58.55       93.94     32.54 o 
  10   1   1       17.32       12.48     43.69 o 
  11   1   1       18.83      -24.30     70.18 o 
 -12   2   1       90.49      -52.85     48.79 o 
 -11   2   1       10.60        2.15     33.33 o 
 -10   2   1        1.63      -17.33     21.94 o 
  -9   2   1      721.53      647.36     52.92 o 
  -8   2   1     7693.26     8182.71    150.81 o 
  -7   2   1      285.65      339.38     34.34 o 
  -6   2   1     3689.65     3849.84     79.31 o 
  -5   2   1     5133.86     5777.76     90.37 o 
  -4   2   1      233.73      246.54     21.75 o 
  -3   2   1    29277.07    33066.77    472.50 o 
  -2   2   1     2569.19     2970.21     61.58 o 
  -1   2   1      164.51      184.70     17.22 o 
   0   2   1     9445.11     9713.14    170.16 o 
   1   2   1    18667.89    19928.24    119.34 o 
   2   2   1      240.33      379.19     19.42 o 
   3   2   1        1.56        4.32     10.07 o 
   4   2   1     3598.68     3223.05     58.04 o 
   5   2   1     1187.26     1320.33     42.37 o 
   6   2   1      531.40      587.81     37.57 o 
   7   2   1       44.79       35.06     20.37 o 
   8   2   1        3.21       -4.70     19.66 o 
   9   2   1       91.47       75.51     33.07 o 
  10   2   1       77.76       95.38     46.20 o 
  11   2   1      420.65      434.92    123.03 o 
  12   2   1       10.87       60.90     89.26 o 
 -13   3   1      138.89       57.03     89.56 o 
 -12   3   1      523.20      558.54    139.62 o 
 -11   3   1       54.80       95.50     47.55 o 
 -10   3   1     1424.11     1354.79     69.46 o 
  -9   3   1     1083.43     1211.27     61.43 o 
  -8   3   1      803.14      840.68     53.55 o 
  -7   3   1     2674.97     2563.60     69.64 o 
  -6   3   1      736.53      999.60     44.01 o 
  -5   3   1     5067.26     6132.44     91.74 o 
  -4   3   1    13954.01    13091.24    136.98 o 
  -3   3   1    27935.57    37041.96    395.71 o 
  -2   3   1      784.37      175.28     31.54 o 
  -1   3   1    28908.21    23023.19    206.63 o 
   0   3   1     3169.09     6819.62     91.02 o 
   1   3   1        0.66      444.03     27.81 o 
   2   3   1    17021.06    14815.23    157.32 o 
   3   3   1      374.06      555.64     24.44 o 
   4   3   1     2827.87     3635.54     61.27 o 
   5   3   1     4297.59     3813.80     68.50 o 
   6   3   1     1425.35     1433.90     47.97 o 
   7   3   1       27.59       29.25     19.81 o 
   8   3   1       35.57       -7.17     23.43 o 
   9   3   1      476.30      504.64     54.15 o 
  10   3   1        0.21       50.15     61.02 o 
  11   3   1      248.41      253.04    150.57 o 
  12   3   1      290.21      409.48    124.70 o 
 -13   4   1        2.13      845.32    182.54 o 
 -12   4   1     1006.01      993.31    154.71 o 
 -11   4   1      749.92      855.80    175.76 o 
 -10   4   1        0.16      -13.61     26.49 o 
  -9   4   1     1252.72     1341.68     78.37 o 
  -8   4   1     1356.41     1396.92     58.85 o 
  -7   4   1      216.49      223.61     29.56 o 
  -6   4   1     2972.67     3050.04     68.65 o 
  -5   4   1      975.49     1057.16     39.29 o 
  -4   4   1      106.03       44.65     13.67 o 
  -3   4   1    24875.49    26186.60    394.92 o 
  -2   4   1      512.52      562.71     28.05 o 
  -1   4   1    10042.91    10121.98    110.50 o 
   0   4   1     6199.69     6846.55     74.29 o 
   1   4   1      199.24       43.13     21.25 o 
   2   4   1    20942.94    24393.65    262.60 o 
   3   4   1    12012.24    14204.41    127.59 o 
   4   4   1    20203.77    20973.77    181.91 o 
   5   4   1     2597.03     2622.20     72.36 o 
   6   4   1     1245.73     1359.53     46.75 o 
   7   4   1     5350.48     5216.00     95.03 o 
   8   4   1       13.92       17.65     20.79 o 
   9   4   1      270.73      301.47     45.54 o 
  10   4   1      912.62     1017.52    137.11 o 
  11   4   1       15.57        9.62     68.60 o 
  12   4   1      112.06      109.20    156.73 o 
 -13   5   1      408.71      324.28     73.82 o 
 -12   5   1      415.49      515.97     89.85 o 
 -11   5   1      897.53     1023.03    140.41 o 
 -10   5   1     2079.52     1984.96    152.14 o 
  -9   5   1     1146.67     1282.88     71.22 o 
  -8   5   1      900.22      948.52     52.40 o 
  -7   5   1     3295.44     3262.47     75.71 o 
  -6   5   1     4846.68     4782.07     85.08 o 
  -5   5   1       10.56       21.95     14.84 o 
  -4   5   1     4175.03     5216.34    111.02 o 
  -3   5   1     7350.33     6624.97    127.38 o 
  -2   5   1      416.35      860.33     33.54 o 
  -1   5   1    52120.73    59829.07    719.16 o 
   0   5   1    12228.40    10572.54    204.53 o 
   1   5   1     3616.03     4436.58     83.85 o 
   2   5   1     9452.04    11185.69    184.25 o 
   3   5   1    18355.25    18331.78    152.79 o 
   4   5   1      393.56      466.98     22.14 o 
   5   5   1      544.65      591.37     24.09 o 
   6   5   1     4919.39     5080.43     68.19 o 
   7   5   1      435.72      485.24     33.35 o 
   8   5   1     4207.82     4269.42    127.86 o 
   9   5   1     3175.26     3201.51    129.07 o 
  10   5   1      103.83      143.90     52.45 o 
  11   5   1      256.03      240.14     94.00 o 
  12   5   1      428.35      744.63    137.78 o 
  13   5   1        9.11      123.69    158.54 o 
 -14   6   1      612.30      767.10    174.99 o 
 -13   6   1        8.98       46.02     56.40 o 
 -12   6   1      655.67      667.16    128.87 o 
 -11   6   1     3593.11     3629.75    210.29 o 
 -10   6   1      127.38      191.90     75.67 o 
  -9   6   1     1322.69     1463.46     88.38 o 
  -8   6   1     2959.50     2994.83     77.28 o 
  -7   6   1       29.59       71.56     21.74 o 
  -6   6   1     6550.49     6808.63    165.35 o 
  -5   6   1    18803.38    19290.15    188.14 o 
  -4   6   1     2807.37     3485.70     72.91 o 
  -3   6   1    12503.08    14397.93    165.31 o 
  -2   6   1    10612.94    10503.37    127.65 o 
  -1   6   1      136.24      164.39     16.02 o 
   0   6   1     8505.29     8179.15    109.30 o 
   1   6   1      664.10      572.06     38.16 o 
   2   6   1       55.25      215.44     28.73 o 
   3   6   1     6601.72     5973.18     93.46 o 
   4   6   1    18212.87    18980.51    132.87 o 
   5   6   1      746.31      621.59     40.92 o 
   6   6   1     2511.74     2441.87     52.10 o 
   7   6   1     2725.34     2738.67     63.01 o 
   8   6   1     1658.40     1796.08     80.02 o 
   9   6   1      271.73      300.22     57.54 o 
  10   6   1     1541.33     1603.13    137.71 o 
  11   6   1      326.14      372.35    151.52 o 
  12   6   1       38.64      147.71     86.96 o 
  13   6   1      500.85     1350.34    293.64 o 
 -13   7   1      743.03      717.24     97.08 o 
 -12   7   1      595.88      656.11    197.20 o 
 -11   7   1      290.00      475.32    182.34 o 
 -10   7   1     1790.59     1710.73    144.26 o 
  -9   7   1     3643.84     4099.74    303.16 o 
  -8   7   1       12.01       85.44     24.54 o 
  -7   7   1    11721.77    11555.03    147.04 o 
  -6   7   1     6128.00     6433.52    114.28 o 
  -5   7   1      524.62      535.84     29.72 o 
  -4   7   1    23759.56    24994.29    268.65 o 
  -3   7   1     8308.73     9501.37    162.63 o 
  -2   7   1     3716.83     4309.81     77.32 o 
  -1   7   1    25229.86    24073.63    178.82 o 
   0   7   1    16781.00    17586.68    211.96 o 
   1   7   1    20759.55    22708.49    295.25 o 
   2   7   1    22495.67    22424.68    308.17 o 
   3   7   1     7737.43     8027.41    147.29 o 
   4   7   1      166.81      139.82     14.68 o 
   5   7   1      395.38      338.36     26.37 o 
   6   7   1     6277.55     6305.28     82.13 o 
   7   7   1      523.65      529.06     37.91 o 
   8   7   1     2841.72     2936.35    148.53 o 
   9   7   1     4019.26     4039.18    149.48 o 
  10   7   1      464.91      675.70    101.71 o 
  11   7   1      355.99      470.82    138.94 o 
  12   7   1     1612.36     1563.41    413.08 o 
  13   7   1      281.13     1550.73    293.64 o 
 -13   8   1       45.52     1196.90    187.75 o 
 -12   8   1      221.14      269.39     94.34 o 
 -11   8   1     3181.20     3047.37    196.09 o 
 -10   8   1       57.47       28.39    111.44 o 
  -9   8   1     2835.32     3015.90    178.98 o 
  -8   8   1     8630.44     8734.23    154.56 o 
  -7   8   1     2201.81     2120.08     59.43 o 
  -6   8   1     2598.20     2233.25     54.68 o 
  -5   8   1     1981.75     2044.82     55.17 o 
  -4   8   1     1270.17     1025.45     44.22 o 
  -3   8   1    11593.60    11095.63    143.04 o 
  -2   8   1     9810.37    10629.22     96.40 o 
  -1   8   1     4236.13     4055.82     55.41 o 
   0   8   1    11959.14    12414.88    169.43 o 
   1   8   1    17749.13    17208.55    174.99 o 
   2   8   1     2230.93     2456.39     34.83 o 
   3   8   1     3733.49     4552.49    110.58 o 
   4   8   1    12684.87    12882.98    211.62 o 
   5   8   1     3553.05     3701.72     48.47 o 
   6   8   1      183.77      266.67     19.85 o 
   7   8   1     6796.82     6718.80    129.22 o 
   8   8   1     2666.83     2693.62    117.61 o 
   9   8   1       56.46      133.69     48.55 o 
  10   8   1     3261.13     3086.53    142.68 o 
  11   8   1     1563.16     1797.13    401.66 o 
  12   8   1       25.39       83.45     94.34 o 
  13   8   1      666.49     1881.90    264.18 o 
 -13   9   1     1415.58     1923.63    347.24 o 
 -12   9   1      534.20      580.11    124.57 o 
 -11   9   1      577.81      843.50    141.37 o 
 -10   9   1     1128.19     1141.65    296.59 o 
  -9   9   1     2320.17     2148.58    154.77 o 
  -8   9   1      238.66      348.52     89.10 o 
  -7   9   1     2591.84     2645.02     62.76 o 
  -6   9   1      701.31      613.76     34.11 o 
  -5   9   1      331.96      230.17     22.08 o 
  -4   9   1    25015.35    25717.58    312.40 o 
  -3   9   1    13235.12    13087.59    143.08 o 
  -2   9   1     5207.46     5540.78     65.59 o 
  -1   9   1     5163.56     5594.89     68.18 o 
   0   9   1     2821.92     2658.66     71.46 o 
   1   9   1     2667.85     2794.89     59.31 o 
   2   9   1    20827.13    20842.26    206.86 o 
   3   9   1     8021.71     7850.17    152.62 o 
   4   9   1       32.61       35.98     26.80 o 
   5   9   1     6974.01     6967.25    159.92 o 
   6   9   1    10523.54    10359.19    149.63 o 
   7   9   1      876.29     1185.41    110.29 o 
   8   9   1     1560.40     1673.72     98.87 o 
   9   9   1     3194.28     3306.41    140.19 o 
  10   9   1      296.31      382.18     72.06 o 
  11   9   1      864.26     1185.41    166.23 o 
  12   9   1     1377.04     1545.62    435.74 o 
  13   9   1      173.49     1548.43    218.05 o 
 -13  10   1        1.22      106.59    104.44 o 
 -12  10   1      687.52      901.07    337.76 o 
 -11  10   1     1988.33     1913.08    169.14 o 
 -10  10   1       34.57       83.25     70.92 o 
  -9  10   1     1882.85     2210.90    162.62 o 
  -8  10   1     7125.86     6864.40    253.36 o 
  -7  10   1      267.03      289.30     45.22 o 
  -6  10   1      517.45      606.13     38.92 o 
  -5  10   1     2454.71     2225.69     65.51 o 
  -4  10   1     2411.52     2848.07     72.24 o 
  -3  10   1      476.61      495.30     24.93 o 
  -2  10   1     4799.78     4201.07     58.39 o 
  -1  10   1     8488.96     9003.80    111.58 o 
   0  10   1     1312.73     1231.50     41.93 o 
   1  10   1    25951.49    26638.54    279.67 o 
   2  10   1    24783.86    24772.06    240.55 o 
   3  10   1     3250.52     2876.77     93.92 o 
   4  10   1     9409.89     9744.12    187.19 o 
   5  10   1     3054.74     3008.93    156.73 o 
   6  10   1     1871.96     1763.94     92.52 o 
   7  10   1    17684.09    17072.41    298.53 o 
   8  10   1     1152.34     1136.11    101.64 o 
   9  10   1      258.78      359.88     64.62 o 
  10  10   1     3641.25     3536.88    155.83 o 
  11  10   1     1261.56     1324.56    338.76 o 
  12  10   1        0.44      134.49    150.71 o 
  13  10   1      624.99     2040.96    255.12 o 
 -13  11   1      717.24     2080.09    244.06 o 
 -12  11   1      207.32      865.79    221.56 o 
 -11  11   1      303.95      439.42    224.52 o 
 -10  11   1     1808.77     1744.93    156.70 o 
  -9  11   1      300.76      315.68    105.75 o 
  -8  11   1      111.33      187.73     68.83 o 
  -7  11   1     1985.95     1826.43     66.32 o 
  -6  11   1     1583.45     1476.63     57.86 o 
  -5  11   1       80.81       70.05     22.29 o 
  -4  11   1    13342.02    12886.12    171.62 o 
  -3  11   1     8052.40     8169.71     95.67 o 
  -2  11   1      586.62      559.42     27.35 o 
  -1  11   1     9877.37     9821.76    121.93 o 
   0  11   1    12008.08    12233.21    143.11 o 
   1  11   1     2496.14     2453.66     60.65 o 
   2  11   1     6535.70     6026.09     93.43 o 
   3  11   1    36517.15    37549.73    436.66 o 
   4  11   1      227.58      207.65     40.04 o 
   5  11   1     7880.45     8008.22    180.44 o 
   6  11   1     7974.21     8334.58    195.02 o 
   7  11   1       67.03      200.10     49.54 o 
   8  11   1     1037.40     1112.11    100.07 o 
   9  11   1     4935.37     4733.06    168.57 o 
  10  11   1      384.82      377.87     76.36 o 
  11  11   1      848.31      863.58    174.11 o 
  12  11   1     1162.27     1267.47    404.73 o 
  13  11   1      116.04     1611.85    208.76 o 
 -12  12   1      416.88      659.18    312.22 o 
 -11  12   1     1781.60     1805.59    308.26 o 
 -10  12   1      279.82      390.29     99.48 o 
  -9  12   1      410.64      477.81    147.20 o 
  -8  12   1     8773.50     8949.90    302.80 o 
  -7  12   1       65.55       33.33     49.93 o 
  -6  12   1     1768.27     1536.63     65.57 o 
  -5  12   1     8990.22     8537.08    192.59 o 
  -4  12   1      192.57      182.46     28.98 o 
  -3  12   1     5413.27     5128.48    101.13 o 
  -2  12   1    14769.95    14642.77    194.15 o 
  -1  12   1     5586.07     5754.89     92.92 o 
   0  12   1      428.43      551.02     37.26 o 
   1  12   1     8116.83     7503.01    114.32 o 
   2  12   1     2121.46     2089.15     59.04 o 
   3  12   1     3617.77     3778.82    119.67 o 
   4  12   1    14932.22    14734.87    342.63 o 
   5  12   1     8200.07     8192.95    185.43 o 
   6  12   1      151.98      134.14     41.82 o 
   7  12   1     5007.18     4932.98    159.07 o 
   8  12   1     2526.46     2447.34    122.82 o 
   9  12   1      126.52      227.01     59.08 o 
  10  12   1     2255.64     1918.87    121.06 o 
  11  12   1     1307.88     1412.08    183.84 o 
  12  12   1        2.25       80.07    130.62 o 
 -12  13   1      218.40      434.26    326.48 o 
 -11  13   1      152.69      293.95     99.64 o 
 -10  13   1     2597.28     2447.95    182.19 o 
  -9  13   1      596.89      627.45    196.90 o 
  -8  13   1      122.57      168.75     73.86 o 
  -7  13   1     8933.27     8516.75    283.86 o 
  -6  13   1     5786.99     5432.71    109.78 o 
  -5  13   1        4.39       27.72     22.61 o 
  -4  13   1    11620.63    11831.59    225.58 o 
  -3  13   1     2184.66     1955.41     41.68 o 
  -2  13   1     2778.36     2718.72     63.38 o 
  -1  13   1    18099.03    18192.89    192.66 o 
   0  13   1     3253.97     3058.78     71.47 o 
   1  13   1     1150.96     1148.97     49.53 o 
   2  13   1     3218.99     3182.23     71.82 o 
   3  13   1     5592.11     5652.81    186.20 o 
   4  13   1     1525.83     1630.62     84.12 o 
   5  13   1      189.47      189.96     43.55 o 
   6  13   1      134.76       62.04     38.30 o 
   7  13   1      229.63      282.37     59.94 o 
   8  13   1      939.26      925.30    153.27 o 
   9  13   1     3882.68     3684.44    157.27 o 
  10  13   1      689.37      837.81    100.49 o 
  11  13   1      266.52      499.17    119.19 o 
  12  13   1     1136.65     1310.39    423.80 o 
 -12  14   1      275.03      948.19    214.33 o 
 -11  14   1     1230.57     1163.59    526.22 o 
 -10  14   1      434.80      521.18    131.17 o 
  -9  14   1      261.12      367.20     97.16 o 
  -8  14   1     4313.57     3968.77    209.71 o 
  -7  14   1      245.55      363.76     83.74 o 
  -6  14   1     4501.40     4447.93    198.71 o 
  -5  14   1     9899.12     9493.73    175.71 o 
  -4  14   1     3689.79     3469.31     88.40 o 
  -3  14   1     6476.98     6114.15     90.88 o 
  -2  14   1     8233.60     7772.26    113.67 o 
  -1  14   1     3669.34     3792.01     80.11 o 
   0  14   1     2421.33     2385.99     65.71 o 
   1  14   1     2104.80     2097.06     64.39 o 
   2  14   1      744.61      703.09     40.79 o 
   3  14   1     1307.95     1075.60     69.79 o 
   4  14   1     4965.27     4525.97    136.03 o 
   5  14   1     1551.99     1371.83     85.68 o 
   6  14   1       21.65       -6.04     35.48 o 
   7  14   1     4379.33     4341.07    159.75 o 
   8  14   1     2289.18     2275.85    122.84 o 
   9  14   1       32.42       86.81     49.85 o 
  10  14   1     1401.05     1463.43    248.90 o 
  11  14   1      576.14      729.21    162.22 o 
  12  14   1        9.48      372.64    328.15 o 
 -12  15   1      164.97     1272.70    197.14 o 
 -11  15   1      179.79      186.71    127.37 o 
 -10  15   1     1087.82     1177.19    171.19 o 
  -9  15   1      459.62      538.68    114.20 o 
  -8  15   1       58.32      156.11     75.98 o 
  -7  15   1     1599.67     1422.45    292.67 o 
  -6  15   1       88.52       91.78     60.00 o 
  -5  15   1      908.98      870.34     74.39 o 
  -4  15   1     5492.32     5152.01    199.77 o 
  -3  15   1     5800.86     5446.03    100.01 o 
  -2  15   1       87.88      119.30     23.07 o 
  -1  15   1    10398.49    10571.74    142.89 o 
   0  15   1     6885.71     6531.96    111.70 o 
   1  15   1       42.18       30.09     24.99 o 
   2  15   1     8450.00     8018.39    127.86 o 
   3  15   1     5036.75     4752.43    169.75 o 
   4  15   1        0.45        1.82     29.74 o 
   5  15   1      384.06      448.02     63.94 o 
   6  15   1     5498.54     5410.36    167.55 o 
   7  15   1       68.76      126.50     50.46 o 
   8  15   1     1489.42     1421.82    212.48 o 
   9  15   1     1083.66     1205.29    200.75 o 
  10  15   1       26.60      131.00     86.35 o 
  11  15   1      351.47      625.07    294.73 o 
  12  15   1      288.66     1048.48    553.14 o 
 -12  16   1      419.21      989.67    514.29 o 
 -11  16   1      421.57      534.55    227.35 o 
 -10  16   1       67.84      177.36    148.02 o 
  -9  16   1     1384.24     1499.49    326.56 o 
  -8  16   1     2219.20     2006.35    161.76 o 
  -7  16   1      279.54      235.41     99.28 o 
  -6  16   1      189.17      226.68     77.15 o 
  -5  16   1     1535.54     1389.80    124.10 o 
  -4  16   1        8.95       13.41     50.58 o 
  -3  16   1      795.44      837.43     40.70 o 
  -2  16   1     4391.08     4016.09     82.41 o 
  -1  16   1      701.44      780.31     44.47 o 
   0  16   1     1376.32     1486.22     57.95 o 
   1  16   1     5131.88     4726.66    118.13 o 
   2  16   1     5392.22     5239.41    104.16 o 
   3  16   1     1609.67     1539.69     86.93 o 
   4  16   1     5259.61     4720.74    163.33 o 
   5  16   1     2068.23     1916.15    102.83 o 
   6  16   1     2417.17     2477.49    119.99 o 
   7  16   1     2511.77     2435.92    125.60 o 
   8  16   1      395.51      492.91     77.94 o 
   9  16   1      392.24      325.80     77.08 o 
  10  16   1      898.85      960.49    270.70 o 
  11  16   1      155.87      925.40    230.14 o 
 -11  17   1      103.98      452.90    324.93 o 
 -10  17   1      374.26      524.29    124.91 o 
  -9  17   1      142.10      196.11     81.55 o 
  -8  17   1      388.11      357.47    103.79 o 
  -7  17   1     1231.82     1222.17    147.44 o 
  -6  17   1      187.31      217.00     80.55 o 
  -5  17   1       37.90       -9.89     57.67 o 
  -4  17   1     3984.14     3880.52    187.15 o 
  -3  17   1     4665.66     4444.25     83.95 o 
  -2  17   1      724.86      718.93     42.80 o 
  -1  17   1      135.92      154.19     28.66 o 
   0  17   1     1997.80     2045.74     72.41 o 
   1  17   1      183.36      262.83     41.39 o 
   2  17   1     2615.76     2555.47     75.42 o 
   3  17   1     2390.17     2449.82    106.06 o 
   4  17   1      663.25      738.18     77.59 o 
   5  17   1      665.65      609.15     74.44 o 
   6  17   1     2516.60     2469.59    122.52 o 
   7  17   1       81.97       45.42     46.16 o 
   8  17   1      538.17      640.02     87.76 o 
   9  17   1       88.17      124.04     59.19 o 
  10  17   1       34.47       42.87     74.39 o 
  11  17   1      224.03      435.90    235.90 o 
 -11  18   1      298.33      529.68    186.69 o 
 -10  18   1        2.22       66.07    130.74 o 
  -9  18   1      457.85      516.28    117.50 o 
  -8  18   1      591.93      644.56    190.19 o 
  -7  18   1      416.78      393.21    101.04 o 
  -6  18   1      136.56      161.67     79.50 o 
  -5  18   1     1102.47     1136.81    135.91 o 
  -4  18   1      385.12      286.44     76.40 o 
  -3  18   1     1329.95     1234.88    121.00 o 
  -2  18   1      270.90      224.27     31.69 o 
  -1  18   1       33.18       36.17     25.13 o 
   0  18   1     2295.98     2257.28     74.83 o 
   1  18   1     1295.16     1214.49     86.42 o 
   2  18   1      309.31      311.37     36.84 o 
   3  18   1      626.77      549.52     66.72 o 
   4  18   1      558.13      535.66     69.89 o 
   5  18   1       14.73      -36.01     38.19 o 
   6  18   1     1590.38     1495.95    115.80 o 
   7  18   1       17.73       53.02     50.00 o 
   8  18   1      134.82      181.11     72.77 o 
   9  18   1      102.59       80.29     58.37 o 
  10  18   1      226.11      441.18    118.00 o 
  11  18   1      242.14      576.18    513.87 o 
 -11  19   1        6.76      201.38    358.83 o 
 -10  19   1       96.51      205.35     92.19 o 
  -9  19   1      430.39      455.51    215.35 o 
  -8  19   1        9.70       -4.84     66.59 o 
  -7  19   1     1077.57     1142.36    151.40 o 
  -6  19   1       95.68       61.05     69.71 o 
  -5  19   1      188.76      122.05     71.96 o 
  -4  19   1     1151.74     1106.19    129.64 o 
  -3  19   1        1.72      -66.25     45.19 o 
  -2  19   1     1985.26     1697.60     64.02 o 
  -1  19   1     2016.27     1964.37     71.79 o 
   0  19   1        8.23       -0.59     22.86 o 
   1  19   1     1612.91     1441.87     73.40 o 
   2  19   1     1682.86     1646.64     90.36 o 
   3  19   1      388.36      357.11     59.75 o 
   4  19   1        5.88      -21.45     36.42 o 
   5  19   1       52.05       -3.30     41.55 o 
   6  19   1      125.35      184.39     56.10 o 
   7  19   1        8.02      -35.29     37.99 o 
   8  19   1       73.85        4.75     74.79 o 
   9  19   1       98.94       98.47     59.06 o 
  10  19   1       48.61      236.94    237.37 o 
  11  19   1       30.25      422.98    426.85 o 
 -11  20   1      186.73      696.42    456.55 o 
 -10  20   1       42.91      280.59    183.57 o 
  -9  20   1        3.28       51.47     72.26 o 
  -8  20   1       81.23       77.79     75.61 o 
  -7  20   1       48.34        7.25     63.68 o 
  -6  20   1      519.25      421.71    102.76 o 
  -5  20   1        3.39       -1.76     56.63 o 
  -4  20   1      106.10      110.71     69.73 o 
  -3  20   1      488.23      421.63     89.04 o 
  -2  20   1      130.03      134.39     29.86 o 
  -1  20   1        0.08        4.44     23.57 o 
   0  20   1       11.12       10.36     25.38 o 
   1  20   1      906.04      864.02     57.63 o 
   2  20   1     1349.72     1431.04     88.96 o 
   3  20   1     2870.90     2807.28    120.14 o 
   4  20   1       24.82        0.29     39.56 o 
   5  20   1       53.96        7.27     42.84 o 
   6  20   1       11.59      -17.89     42.72 o 
   7  20   1       21.96       19.85     46.44 o 
   8  20   1       39.16       47.64     50.44 o 
   9  20   1        0.53       66.40     82.07 o 
  10  20   1        4.37       99.04    340.45 o 
 -10  21   1        2.95      171.06    144.38 o 
  -9  21   1        4.29      109.63     89.85 o 
  -8  21   1        0.23      -13.45     64.81 o 
  -7  21   1        0.27      -66.71     87.84 o 
  -6  21   1        0.59       22.21     64.55 o 
  -5  21   1       81.11       24.70     60.52 o 
  -4  21   1      110.58       60.37     64.10 o 
  -3  21   1      132.79      114.89     66.41 o 
  -2  21   1        4.55      -21.35     50.75 o 
  -1  21   1        0.95      -11.04     23.28 o 
   0  21   1       40.88       13.35     26.78 o 
   1  21   1      363.85      336.34     54.44 o 
   2  21   1      529.86      497.86     65.95 o 
   3  21   1       27.41       31.35     42.33 o 
   4  21   1        3.96        1.04     43.48 o 
   5  21   1      105.32       79.72     48.59 o 
   6  21   1       45.18       16.75     45.09 o 
   7  21   1      171.91      174.19     60.14 o 
   8  21   1      113.19      142.40     61.70 o 
   9  21   1       38.85      215.45     97.56 o 
  10  21   1       25.37      296.83    317.36 o 
 -10  22   1       13.23      126.30    272.22 o 
  -9  22   1       43.08      200.30    130.94 o 
  -8  22   1      109.07      188.78     86.03 o 
  -7  22   1      240.49      286.12     94.99 o 
  -6  22   1      332.56      297.25     97.50 o 
  -5  22   1      498.71      376.08     94.50 o 
  -4  22   1       92.98       53.04     62.04 o 
  -3  22   1      739.24      744.85    110.06 o 
  -2  22   1      355.56      398.08     87.17 o 
  -1  22   1      100.89       79.08     36.79 o 
   0  22   1      267.03      314.84     42.34 o 
   1  22   1      266.17      218.38     50.24 o 
   2  22   1        2.42       14.09     83.04 o 
   3  22   1      255.90      121.37     51.22 o 
   4  22   1      339.63      346.03     76.53 o 
   5  22   1       11.05      -17.24     41.54 o 
   6  22   1        0.79      -42.99     42.57 o 
   7  22   1        1.32        1.71     48.41 o 
   8  22   1        2.27       15.42    101.43 o 
   9  22   1        2.91      131.31    184.81 o 
  10  22   1       16.02       13.75     95.60 o 
 -10  23   1      163.59     1587.61    240.87 o 
  -9  23   1      150.02      221.54    196.05 o 
  -8  23   1        1.05       43.96    105.13 o 
  -7  23   1      441.63      384.97    105.97 o 
  -6  23   1      460.69      413.13    103.96 o 
  -5  23   1        0.55       -3.80     65.21 o 
  -4  23   1        3.55      -15.21     57.27 o 
  -3  23   1      243.80      251.91     75.35 o 
  -2  23   1        7.93      -58.00     55.11 o 
  -1  23   1      720.10      691.85     99.39 o 
   0  23   1     1005.54      986.93     67.00 o 
   1  23   1       38.62       35.28     38.79 o 
   2  23   1       12.71      -17.82     38.90 o 
   3  23   1        2.25      -21.36     67.34 o 
   4  23   1      565.85      435.93     72.64 o 
   5  23   1      155.28      131.97     55.11 o 
   6  23   1      123.72      160.95     57.29 o 
   7  23   1        0.23       19.23     50.23 o 
   8  23   1      146.90      163.62    183.95 o 
   9  23   1      112.07      411.42    298.76 o 
  -9  24   1        3.23      200.00    211.68 o 
  -8  24   1       24.54      172.17    131.74 o 
  -7  24   1       12.98       62.46     76.89 o 
  -6  24   1      371.49      339.41     97.43 o 
  -5  24   1      757.04      637.62    121.38 o 
  -4  24   1        3.31      -13.25     59.38 o 
  -3  24   1        0.42      -22.60     63.20 o 
  -2  24   1     1091.87     1172.27    130.16 o 
  -1  24   1      989.23      939.34    114.63 o 
   0  24   1       23.73       22.05     36.08 o 
   1  24   1     1000.77     1004.10     85.49 o 
   2  24   1      493.52      579.78    101.71 o 
   3  24   1      903.75      814.31     87.50 o 
   4  24   1     2226.84     2271.53    125.04 o 
   5  24   1      656.40      622.87     88.26 o 
   6  24   1       91.61       42.59     51.90 o 
   7  24   1      495.74      498.77     84.01 o 
   8  24   1      102.73      268.37    221.35 o 
   9  24   1        5.15      256.00    304.41 o 
  -9  25   1      302.09      485.76    228.85 o 
  -8  25   1       13.21       44.68     96.88 o 
  -7  25   1      446.17      377.95    109.36 o 
  -6  25   1      603.47      518.90    112.95 o 
  -5  25   1       29.42       54.81     68.89 o 
  -4  25   1       94.12       90.45     66.11 o 
  -3  25   1        9.92      -10.41     60.79 o 
  -2  25   1        0.53      -18.89     50.88 o 
  -1  25   1     1274.77     1151.01    125.77 o 
   0  25   1     1626.16     1763.05    429.96 o 
   1  25   1       27.98      -29.99     36.97 o 
   2  25   1     1043.84     1155.14    134.44 o 
   3  25   1     1773.28     1647.04    109.27 o 
   4  25   1        3.02       36.52     69.56 o 
   5  25   1      524.02      532.22     81.49 o 
   6  25   1      851.19      766.56    111.48 o 
   7  25   1       21.28       79.01     76.22 o 
   8  25   1      524.24     1223.21    274.74 o 
   9  25   1      429.44     1238.06    266.46 o 
  -9  26   1      202.04      859.39    196.29 o 
  -8  26   1      643.62      753.70    237.78 o 
  -7  26   1       42.50      159.33    152.32 o 
  -6  26   1      591.36      441.50    113.26 o 
  -5  26   1     1529.89     1367.16    156.18 o 
  -4  26   1      431.62      367.26     97.44 o 
  -3  26   1      616.09      646.31    110.70 o 
  -2  26   1      606.45      679.27    110.39 o 
  -1  26   1      432.55      559.96    191.47 o 
   0  26   1      388.28      473.74    185.75 o 
   1  26   1     1264.80     1374.95    134.07 o 
   2  26   1      540.13      444.76     71.80 o 
   3  26   1      104.75      107.72     56.76 o 
   4  26   1      654.57      688.52     90.75 o 
   5  26   1      426.43      558.53     85.83 o 
   6  26   1      146.18      252.54     95.31 o 
   7  26   1      674.27      828.18    145.64 o 
   8  26   1      214.59      529.12    274.80 o 
  -8  27   1        3.55      193.12    145.19 o 
  -7  27   1      919.57      916.91    147.95 o 
  -6  27   1     1015.83     1017.39    145.75 o 
  -5  27   1       28.32       59.34     91.77 o 
  -4  27   1     2483.65     2478.78    179.25 o 
  -3  27   1     1306.92     1437.97    152.67 o 
  -2  27   1      132.74      254.33     82.18 o 
  -1  27   1      790.94      678.03    213.23 o 
   0  27   1      324.28      377.23    181.63 o 
   1  27   1      336.34      312.77    172.69 o 
   2  27   1      291.42      227.66     85.39 o 
   3  27   1      197.21      240.86     87.63 o 
   4  27   1       46.39       44.12    117.52 o 
   5  27   1      568.63      549.44    129.52 o 
   6  27   1      682.23      693.56    133.60 o 
   7  27   1      186.90      347.87    190.32 o 
   8  27   1       68.37      396.35    331.01 o 
  -7  28   1      145.75      279.09    106.96 o 
  -6  28   1      485.96      602.65    173.53 o 
  -5  28   1     1077.01     1066.77    146.82 o 
  -4  28   1       86.66      179.57     82.52 o 
  -3  28   1     1909.72     1912.85    165.73 o 
  -2  28   1     1626.58     1398.30    257.52 o 
  -1  28   1        4.34      126.45    167.73 o 
   0  28   1     1476.16     1666.41    268.58 o 
   1  28   1     1420.47     1382.05    248.04 o 
   2  28   1      252.65      267.62     87.19 o 
   3  28   1       24.07      -15.37     64.02 o 
   4  28   1      353.58      346.70    103.44 o 
   5  28   1      205.68      217.33    139.43 o 
   6  28   1        0.45      211.65    181.42 o 
   7  28   1      397.55      537.71    169.09 o 
  -7  29   1      587.77      670.45    248.12 o 
  -6  29   1      514.08      471.80    145.80 o 
  -5  29   1       92.46      124.74    197.80 o 
  -4  29   1     1172.08     1341.86    161.39 o 
  -3  29   1     1266.92     1256.08    150.41 o 
  -2  29   1        0.61       96.30    154.73 o 
  -1  29   1     1084.78     1259.03    247.75 o 
   0  29   1      939.23      973.05    227.65 o 
   1  29   1       13.67       91.24    152.77 o 
   2  29   1      508.16      473.79    192.12 o 
   3  29   1      854.07      985.20    156.34 o 
   4  29   1        1.15       36.83    108.93 o 
   5  29   1      580.90      642.25    216.28 o 
   6  29   1     1054.15     1153.22    166.83 o 
  -6  30   1      269.44      326.18    115.93 o 
  -5  30   1      709.14      776.05    138.00 o 
  -4  30   1       97.06      150.63     93.56 o 
  -3  30   1        1.22      160.55    162.06 o 
  -2  30   1     1091.13     1182.05    244.88 o 
  -1  30   1     1066.46     1078.24    246.06 o 
   0  30   1      152.92      239.22    168.64 o 
   1  30   1     1273.32     1309.43    248.36 o 
   2  30   1      981.32     1051.18    242.31 o 
   3  30   1      129.30      279.09     94.09 o 
   4  30   1     1078.40      997.52    168.41 o 
   5  30   1      467.60      517.23    180.37 o 
  -5  31   1       26.19     -100.37    122.54 o 
  -4  31   1      171.68      248.32    224.63 o 
  -3  31   1      276.00      262.68    168.83 o 
  -2  31   1      238.33      327.74    180.80 o 
  -1  31   1      727.20     1009.00    231.31 o 
   0  31   1     1904.95     1988.76    297.29 o 
   1  31   1      233.89      367.67    184.07 o 
   2  31   1      727.59      909.55    219.34 o 
   3  31   1     1439.75     1367.52    311.75 o 
   4  31   1       48.44      166.27    281.36 o 
  -4  32   1       35.87      216.81    297.22 o 
  -3  32   1      215.54      266.89    213.82 o 
  -2  32   1      642.39      804.74    221.78 o 
  -1  32   1      615.09      861.00    223.88 o 
   0  32   1      133.36      327.71    182.20 o 
   1  32   1      792.59      955.68    234.52 o 
   2  32   1      164.48      436.72    227.54 o 
   3  32   1      182.66      229.31    328.13 o 
  -2  33   1       51.77      158.40    187.84 o 
  -1  33   1      460.66      619.26    203.00 o 
   0  33   1      446.98      694.92    244.86 o 
   1  33   1       19.00      139.54    158.37 o 
 -12   0   2       83.26      431.35     67.87 o 
 -11   0   2     2272.06     2466.21    116.10 o 
 -10   0   2     3834.07     4092.81    136.06 o 
  -9   0   2      106.03      114.36     33.54 o 
  -8   0   2     5634.87     6007.29    134.32 o 
  -7   0   2    17965.25    17833.59    240.19 o 
  -6   0   2       34.85      120.61     26.95 o 
  -5   0   2    10766.79    13749.60    217.26 o 
  -4   0   2     1503.43     1155.17     53.90 o 
  -3   0   2       10.78      445.81     36.31 o 
  -2   0   2     7999.40     5139.37     88.92 o 
  -1   0   2     9784.45     6576.72    117.39 o 
   0   0   2     1143.31     2746.91    107.25 o 
   1   0   2     2030.57     3383.73     71.36 o 
   2   0   2    13609.27    11075.26    151.35 o 
   3   0   2    22183.51    24416.31    535.42 o 
   4   0   2      486.92      433.28     40.60 o 
   5   0   2     4877.15     4538.69    111.19 o 
   6   0   2    11026.89    11849.71    230.28 o 
   7   0   2       21.50       68.52     31.70 o 
   8   0   2     8636.10     8447.02    264.29 o 
   9   0   2     3320.57     3117.62    130.12 o 
  10   0   2       90.08      138.23     53.79 o 
  11   0   2     2383.01     2551.48    216.08 o 
 -12   1   2     5795.48     6002.96    329.66 o 
 -11   1   2     1816.00     1964.25     71.49 o 
 -10   1   2      107.51      159.35     30.26 o 
  -9   1   2     4062.53     4206.66     87.39 o 
  -8   1   2     2935.83     3074.40     68.50 o 
  -7   1   2     1873.14     1912.81     51.95 o 
  -6   1   2     9827.68    10070.12    111.60 o 
  -5   1   2     7433.45     7744.73     97.52 o 
  -4   1   2     1941.49     2028.29     48.33 o 
  -3   1   2     5826.28     6037.48     78.08 o 
  -2   1   2     5795.31     5742.89     74.92 o 
  -1   1   2      828.46      957.60     30.71 o 
   0   1   2     4299.14     4006.37     53.22 o 
   1   1   2    18729.35    18734.78    124.44 o 
   2   1   2     3193.70     3432.59     82.69 o 
   3   1   2     2928.50     3158.37     57.95 o 
   4   1   2    14580.16    14186.38    142.41 o 
   5   1   2     2328.21     2311.38     56.77 o 
   6   1   2    14998.38    15787.26    177.25 o 
   7   1   2     2990.07     2742.05     89.65 o 
   8   1   2     1721.06     1916.63     99.93 o 
   9   1   2      627.66      731.41     54.98 o 
  10   1   2     1786.24     1566.43     75.21 o 
  11   1   2      154.56      177.82    101.64 o 
 -13   2   2      549.77      722.14    153.17 o 
 -12   2   2      213.32      331.05     66.58 o 
 -11   2   2     1187.46     1170.75     66.11 o 
 -10   2   2     1608.43     1605.28     73.76 o 
  -9   2   2      460.03      496.26     40.14 o 
  -8   2   2     3690.37     3667.67     77.85 o 
  -7   2   2     8042.69     8221.20    110.30 o 
  -6   2   2     7579.27     7158.93    111.77 o 
  -5   2   2     7759.93     6851.16    117.83 o 
  -4   2   2    19031.61    23059.71    272.61 o 
  -3   2   2     6490.95     4612.02     73.08 o 
  -2   2   2     3960.35     2189.97     45.60 o 
  -1   2   2   134831.69   150335.53   1776.57 o 
   0   2   2    23663.74    19059.87    148.35 o 
   1   2   2     1650.17     2723.83     39.02 o 
   2   2   2     9131.94    11460.89    114.82 o 
   3   2   2     6816.33     6059.22     81.83 o 
   4   2   2        2.73       65.70     16.71 o 
   5   2   2     7137.85     7636.39    121.78 o 
   6   2   2     3790.10     3742.06     80.16 o 
   7   2   2       69.58       72.36     22.22 o 
   8   2   2     2296.79     2511.02     81.43 o 
   9   2   2     1326.13     1311.35     78.71 o 
  10   2   2        0.03       17.31     30.52 o 
  11   2   2     2120.78     2029.77    206.17 o 
 -13   3   2       10.34       10.70     48.08 o 
 -12   3   2     1507.89     1402.78    155.09 o 
 -11   3   2      786.36      913.93     65.73 o 
 -10   3   2       37.52       65.31     26.67 o 
  -9   3   2     2747.72     2832.11     73.99 o 
  -8   3   2     5018.73     4962.27    105.11 o 
  -7   3   2     1239.61     1242.78     52.80 o 
  -6   3   2     5318.32     5341.09     94.64 o 
  -5   3   2    24309.31    25941.17    282.97 o 
  -4   3   2     1452.00     1542.35     84.94 o 
  -3   3   2      633.25      858.73    105.74 o 
  -2   3   2     7069.54     7891.62     95.69 o 
  -1   3   2     3013.17     3508.45     47.80 o 
   0   3   2    58560.71    56810.75    451.87 o 
   1   3   2     8773.78     9818.56     83.24 o 
   2   3   2     2319.07     1978.76     42.88 o 
   3   3   2     7995.41     7440.35     91.92 o 
   4   3   2     1237.83     1063.54     38.05 o 
   5   3   2        6.72       83.33     25.62 o 
   6   3   2     4065.63     4274.87     84.53 o 
   7   3   2     2224.94     2215.42     65.65 o 
   8   3   2      457.20      445.41     47.68 o 
   9   3   2      309.33      417.36     53.68 o 
  10   3   2     2459.90     2768.10    142.07 o 
  11   3   2      859.29      850.33    114.30 o 
  12   3   2       27.84       80.93     92.15 o 
 -13   4   2      348.57      386.70     73.40 o 
 -12   4   2      189.17      274.67     62.52 o 
 -11   4   2      722.64      683.99     77.31 o 
 -10   4   2     1834.67     1718.28     64.12 o 
  -9   4   2     2075.42     2119.66     75.02 o 
  -8   4   2       83.51      138.47     30.32 o 
  -7   4   2     1095.91      996.86     48.38 o 
  -6   4   2     1973.73     2305.79     62.09 o 
  -5   4   2     2319.61     2535.34     71.29 o 
  -4   4   2    40705.71    39821.75    522.03 o 
  -3   4   2     6413.74     8052.72    134.77 o 
  -2   4   2    12878.71    15645.37    205.00 o 
  -1   4   2    30246.77    27241.69    357.68 o 
   0   4   2      316.98      694.47     33.54 o 
   1   4   2    17803.68    20090.29    144.41 o 
   2   4   2     4189.98     3679.88     45.31 o 
   3   4   2      627.05      643.23     30.25 o 
   4   4   2     1099.66      975.21     36.93 o 
   5   4   2    19527.48    19387.36    203.88 o 
   6   4   2     5221.19     5130.24     91.33 o 
   7   4   2       18.34       30.01     20.36 o 
   8   4   2      621.91      684.74     49.08 o 
   9   4   2     3818.92     3515.59     92.33 o 
  10   4   2       30.88      142.67     54.88 o 
  11   4   2     2075.96     2015.02    122.56 o 
  12   4   2      679.11      669.30    154.90 o 
 -13   5   2       18.20      158.11    180.50 o 
 -12   5   2     1262.35     1385.29    112.66 o 
 -11   5   2     1583.38     1676.92    101.06 o 
 -10   5   2       28.54      -19.09     30.34 o 
  -9   5   2     2331.94     2271.07     77.81 o 
  -8   5   2     2779.06     2966.46    100.45 o 
  -7   5   2       10.51       -3.63     17.70 o 
  -6   5   2     3000.82     2679.64     65.31 o 
  -5   5   2     9582.73    10780.09    155.71 o 
  -4   5   2      155.54      201.66     26.76 o 
  -3   5   2     9286.08    11160.78    207.93 o 
  -2   5   2    27752.30    28470.47    328.10 o 
  -1   5   2       33.00      142.99     23.08 o 
   0   5   2    16347.21    18473.80    137.80 o 
   1   5   2    20280.49    18746.59    146.98 o 
   2   5   2      114.15       35.98     19.85 o 
   3   5   2     1523.87     1749.71     42.42 o 
   4   5   2     7181.70     6450.94     88.64 o 
   5   5   2     1484.92     1554.47    100.38 o 
   6   5   2      418.02      471.88     35.20 o 
   7   5   2     4654.42     4447.12     89.78 o 
   8   5   2     1575.34     1601.06     61.08 o 
   9   5   2     1655.84     1824.93    105.59 o 
  10   5   2     2256.93     2210.32    122.78 o 
  11   5   2      389.27      443.70    112.18 o 
  12   5   2      202.53      439.31    250.09 o 
 -13   6   2      464.12      409.63    120.92 o 
 -12   6   2      205.18      298.58     64.42 o 
 -11   6   2      651.40      866.98    231.63 o 
 -10   6   2      161.78      157.12     44.05 o 
  -9   6   2       25.67       25.68     25.09 o 
  -8   6   2     1467.54     1323.05     56.30 o 
  -7   6   2     4523.18     4670.38     92.04 o 
  -6   6   2      472.44      399.43     32.46 o 
  -5   6   2     1097.28     1102.97     50.84 o 
  -4   6   2     5800.93     5998.77    105.12 o 
  -3   6   2     1884.92     1734.82     66.68 o 
  -2   6   2     3566.44     3138.20     81.76 o 
  -1   6   2     1198.54     1272.25     75.76 o 
   0   6   2    19082.62    19309.09    176.92 o 
   1   6   2      116.05      152.89     17.05 o 
   2   6   2     3424.45     3676.14     92.48 o 
   3   6   2     5052.41     5538.09     96.05 o 
   4   6   2     3413.80     3445.03     62.07 o 
   5   6   2    10389.49    10607.19    129.00 o 
   6   6   2     5100.20     5107.66     67.81 o 
   7   6   2        0.16       55.52     25.25 o 
   8   6   2     1393.45     1524.15     77.09 o 
   9   6   2     2762.51     2734.87    125.48 o 
  10   6   2      200.64      288.00     66.27 o 
  11   6   2     1692.83     1695.69    258.25 o 
  12   6   2      430.10      671.22    528.00 o 
  13   6   2       13.42     1005.86    195.24 o 
 -13   7   2        2.89      -32.49     80.81 o 
 -12   7   2      700.50      765.11     89.39 o 
 -11   7   2     1993.02     1846.71    154.31 o 
 -10   7   2      346.45      338.51     92.22 o 
  -9   7   2      361.42      383.54     57.68 o 
  -8   7   2     1079.85     1061.52     53.13 o 
  -7   7   2      196.34      343.59     33.11 o 
  -6   7   2      332.59      417.72     41.06 o 
  -5   7   2      279.03      141.11     26.02 o 
  -4   7   2      528.33      755.99     42.20 o 
  -3   7   2     3029.51     3171.44     72.63 o 
  -2   7   2     9541.11     9132.97    125.49 o 
  -1   7   2     4912.92     4898.68     89.18 o 
   0   7   2      303.29      217.72     21.95 o 
   1   7   2     2772.44     3093.93     50.70 o 
   2   7   2     1615.62     1348.91     60.34 o 
   3   7   2     2249.16     1833.93     53.05 o 
   4   7   2     4984.53     4964.88     73.41 o 
   5   7   2      201.70      167.52     21.46 o 
   6   7   2     1502.83     1328.27     33.19 o 
   7   7   2     5871.18     6010.84    102.57 o 
   8   7   2     1417.95     1455.28    105.56 o 
   9   7   2       27.86       89.78     48.81 o 
  10   7   2      503.51      522.19    109.29 o 
  11   7   2       46.12       74.84     57.43 o 
  12   7   2      125.14      393.42    301.12 o 
 -12   8   2       94.02       79.12     76.38 o 
 -11   8   2      477.33      544.47    111.32 o 
 -10   8   2       66.00       77.85     66.67 o 
  -9   8   2      374.57      304.70     45.62 o 
  -8   8   2      183.94      169.11     29.13 o 
  -7   8   2     2350.72     2077.22     61.10 o 
  -6   8   2     7173.58     7101.87    131.31 o 
  -5   8   2     1618.59     1662.25     61.31 o 
  -4   8   2        8.84       18.14     21.72 o 
  -3   8   2      137.46       70.52     21.00 o 
  -2   8   2     3917.33     3569.61     66.79 o 
  -1   8   2    12193.36    12971.29    131.49 o 
   0   8   2      193.40      225.18     22.83 o 
   1   8   2      992.55      938.19     62.37 o 
   2   8   2    24707.53    25937.44    451.76 o 
   3   8   2     3921.46     3970.51     71.74 o 
   4   8   2      190.90      170.43     21.60 o 
   5   8   2     1233.95     1217.86     40.26 o 
   6   8   2        4.93        0.83     16.42 o 
   7   8   2     1413.33     1605.53     97.11 o 
   8   8   2     1058.66      984.95     93.69 o 
   9   8   2       44.50       85.11     48.78 o 
  10   8   2       18.25       -8.48     50.82 o 
  11   8   2      210.09      236.88     70.10 o 
  12   8   2      115.88      390.76    333.76 o 
 -12   9   2       21.48       31.26     72.61 o 
 -11   9   2      514.41      674.89    129.31 o 
 -10   9   2      138.86      134.52     75.25 o 
  -9   9   2        0.97        3.28     54.10 o 
  -8   9   2      832.05      871.97     60.55 o 
  -7   9   2      319.12      253.62     28.95 o 
  -6   9   2      114.52      173.70     31.11 o 
  -5   9   2     7020.69     8101.11    226.46 o 
  -4   9   2     1737.47     1515.05     89.51 o 
  -3   9   2      966.13      653.07     71.99 o 
  -2   9   2     8938.81     9255.07    100.29 o 
  -1   9   2     2740.36     2830.42     57.23 o 
   0   9   2        2.01        2.35     13.17 o 
   1   9   2     1384.63     1288.50     58.99 o 
   2   9   2      880.56     1026.79     28.67 o 
   3   9   2        1.73       10.86     14.48 o 
   4   9   2     3538.18     3360.90     65.13 o 
   5   9   2      193.68      150.45     22.78 o 
   6   9   2     1674.33     1469.02     46.25 o 
   7   9   2        0.44        5.62     38.13 o 
   8   9   2      263.19      267.14     58.93 o 
   9   9   2      126.18       65.43     49.14 o 
  10   9   2       38.64        4.65     50.87 o 
  11   9   2        0.76       22.32     54.79 o 
  12   9   2        1.66      826.18    216.84 o 
 -12  10   2        1.18       86.25    240.04 o 
 -11  10   2       61.67      109.90     78.84 o 
 -10  10   2        1.08      -10.19     88.37 o 
  -9  10   2       89.45      112.12     71.21 o 
  -8  10   2        1.85      -29.69     25.76 o 
  -7  10   2       45.85       35.93     19.43 o 
  -6  10   2       15.70        7.89     22.76 o 
  -5  10   2     2805.36     2603.39    124.65 o 
  -4  10   2      525.51      556.27     43.16 o 
  -3  10   2       29.69       32.30     15.87 o 
  -2  10   2     1385.67     1498.65     47.08 o 
  -1  10   2     2157.23     2191.07     48.15 o 
   0  10   2     2236.04     2638.83     79.14 o 
   1  10   2     1750.32     1878.95     71.88 o 
   2  10   2      191.36      161.81     33.84 o 
   3  10   2      763.06      811.88     64.94 o 
   4  10   2      746.84      753.25     65.91 o 
   5  10   2      185.24      218.28     22.08 o 
   6  10   2       84.98       81.53     40.09 o 
   7  10   2       50.43       61.84     41.89 o 
   8  10   2       98.25       72.65     45.97 o 
   9  10   2       96.36       58.63     50.81 o 
  10  10   2      110.56      131.24     59.88 o 
  11  10   2        5.09        2.80     54.94 o 
  12  10   2        1.58      100.21    106.64 o 
 -12  11   2        9.53      141.17    199.54 o 
 -11  11   2        2.44       25.30    121.24 o 
 -10  11   2       58.61       29.39    133.58 o 
  -9  11   2        5.83      -48.47     52.17 o 
  -8  11   2        3.12      -65.55     50.32 o 
  -7  11   2       39.90       53.65     27.61 o 
  -6  11   2       70.99       66.90     26.58 o 
  -5  11   2      109.46       42.28     25.07 o 
  -4  11   2     1050.63     1250.35     57.61 o 
  -3  11   2     2155.44     2164.73     53.55 o 
  -2  11   2    12278.61    13047.13    131.57 o 
  -1  11   2      828.66      823.51     38.47 o 
   0  11   2      661.13      629.51     38.56 o 
   1  11   2      369.35      331.99     40.40 o 
   2  11   2       13.23        3.68     24.50 o 
   3  11   2    11424.44    12267.33    259.92 o 
   4  11   2      155.63      111.48     36.13 o 
   5  11   2      635.75      568.02     64.56 o 
   6  11   2       76.59       41.10     39.58 o 
   7  11   2      422.00      392.20     63.93 o 
   8  11   2       30.40       -1.43     39.05 o 
   9  11   2        0.02      -31.32     42.57 o 
  10  11   2       32.70        7.97     49.89 o 
  11  11   2       16.61      -13.82     52.97 o 
  12  11   2        0.03      343.93    361.22 o 
 -12  12   2        1.15      202.06    282.21 o 
 -11  12   2        1.27       26.32     67.91 o 
 -10  12   2       17.02        4.09     62.13 o 
  -9  12   2      185.29       82.40     66.39 o 
  -8  12   2      178.42      148.70     71.77 o 
  -7  12   2     1608.54     1628.15     69.63 o 
  -6  12   2     1774.01     1593.90     65.75 o 
  -5  12   2     2449.17     2362.95     76.70 o 
  -4  12   2     1096.69     1095.70     41.19 o 
  -3  12   2       42.90       21.72     15.18 o 
  -2  12   2     1612.15     1654.19     45.28 o 
  -1  12   2      678.54      690.16     34.93 o 
   0  12   2     1028.31     1037.28     58.36 o 
   1  12   2      224.52      174.70     25.78 o 
   2  12   2     3450.82     3592.55     95.66 o 
   3  12   2     4674.29     4419.45     80.42 o 
   4  12   2       17.14       12.11     29.51 o 
   5  12   2       43.64      -28.26     28.80 o 
   6  12   2      256.85      269.02     53.73 o 
   7  12   2      829.46      762.32     83.90 o 
   8  12   2       58.17       50.96     46.85 o 
   9  12   2       54.55       56.04     47.92 o 
  10  12   2       50.95       82.03     68.30 o 
  11  12   2        0.44      -75.86     54.65 o 
  12  12   2       62.60      372.62    341.49 o 
 -12  13   2      108.88      525.90    401.94 o 
 -11  13   2      215.88      262.15    100.51 o 
 -10  13   2       28.10      -77.83     51.88 o 
  -9  13   2     1052.56     1226.64    341.03 o 
  -8  13   2      151.68       90.67     88.70 o 
  -7  13   2      307.61      303.68     41.77 o 
  -6  13   2        8.26        7.51     24.52 o 
  -5  13   2     2339.33     2365.88     91.94 o 
  -4  13   2       23.12        8.17     16.25 o 
  -3  13   2      283.74      331.52     43.53 o 
  -2  13   2     2730.51     2532.93     55.78 o 
  -1  13   2      125.21      112.94     24.28 o 
   0  13   2      483.78      495.44     47.73 o 
   1  13   2     4795.91     5161.79     98.95 o 
   2  13   2      530.33      492.32     37.69 o 
   3  13   2     2178.20     2168.40     55.44 o 
   4  13   2     5015.87     5104.01    182.64 o 
   5  13   2        5.30       27.64     33.32 o 
   6  13   2     2838.21     2728.77    121.50 o 
   7  13   2     1082.56     1082.45     98.78 o 
   8  13   2       29.46       93.05     50.66 o 
   9  13   2      150.61      175.48     61.05 o 
  10  13   2      186.53      230.10     90.42 o 
  11  13   2       44.95       12.14     61.64 o 
  12  13   2       20.97      -72.41     92.18 o 
 -11  14   2      408.17      456.86    207.10 o 
 -10  14   2      830.61      923.89    313.93 o 
  -9  14   2      512.79      571.35    179.86 o 
  -8  14   2       82.29       70.56     68.16 o 
  -7  14   2     1066.86     1145.75    129.77 o 
  -6  14   2       87.30       59.02     29.05 o 
  -5  14   2     1699.78     1618.91     68.04 o 
  -4  14   2     4810.98     4893.94     83.36 o 
  -3  14   2     1313.27     1256.98     42.62 o 
  -2  14   2       27.88       -0.24     16.79 o 
  -1  14   2       15.95      -10.92     18.16 o 
   0  14   2     2964.09     2907.25     92.03 o 
   1  14   2      522.72      612.79     43.94 o 
   2  14   2     1049.93      889.96     47.57 o 
   3  14   2     2161.65     2111.07     55.14 o 
   4  14   2     1121.22     1184.60     82.58 o 
   5  14   2     4979.43     4648.77    149.37 o 
   6  14   2     4086.48     3919.47    144.28 o 
   7  14   2        0.08       13.93     43.53 o 
   8  14   2     1290.76     1081.79    117.34 o 
   9  14   2      535.61      469.84    113.53 o 
  10  14   2      218.34      212.10     78.49 o 
  11  14   2      333.95      406.49    200.57 o 
 -12  15   2      252.68     1025.00    554.00 o 
 -11  15   2      265.99      323.98    130.66 o 
 -10  15   2      241.41      292.51    140.95 o 
  -9  15   2     2836.88     2744.24    222.12 o 
  -8  15   2      900.05      768.22    281.89 o 
  -7  15   2      738.19      604.50    204.24 o 
  -6  15   2     1793.20     1748.95     73.14 o 
  -5  15   2     1800.88     1936.28    132.01 o 
  -4  15   2      154.13      195.12     24.81 o 
  -3  15   2     1896.39     1956.37     52.12 o 
  -2  15   2      990.89     1129.57     50.66 o 
  -1  15   2      877.19      985.99     49.94 o 
   0  15   2     2488.50     2460.76     71.64 o 
   1  15   2    12312.11    12041.71    169.78 o 
   2  15   2     3572.13     3343.35     84.12 o 
   3  15   2       41.59       36.87     34.55 o 
   4  15   2     7146.36     7071.78    206.22 o 
   5  15   2     3454.78     3381.75    132.45 o 
   6  15   2     1257.00     1263.77    106.43 o 
   7  15   2     1555.46     1463.95    116.19 o 
   8  15   2       27.60       64.93     49.28 o 
   9  15   2     1514.06     1450.78    275.26 o 
  10  15   2     1561.26     1557.74    215.16 o 
  11  15   2       77.23      169.26     66.99 o 
 -12  16   2       13.98      509.05    376.77 o 
 -11  16   2      339.72      641.69    445.09 o 
 -10  16   2     1040.33     1062.35    195.83 o 
  -9  16   2      683.90      703.29    258.90 o 
  -8  16   2      511.65      559.64    108.30 o 
  -7  16   2     1404.10     1361.33    193.08 o 
  -6  16   2     1338.44     1278.99    115.20 o 
  -5  16   2     2124.21     2163.97    101.21 o 
  -4  16   2     3590.79     3548.85     74.98 o 
  -3  16   2     3150.86     2993.59     63.92 o 
  -2  16   2      362.79      348.17     35.51 o 
  -1  16   2     7683.96     7889.88    134.73 o 
   0  16   2     2206.42     2222.84     71.80 o 
   1  16   2        4.12       30.29     22.37 o 
   2  16   2     5245.73     5336.69    107.31 o 
   3  16   2     1820.20     1911.45    108.18 o 
   4  16   2      875.78      969.32     85.91 o 
   5  16   2      484.02      512.81     69.41 o 
   6  16   2     2328.35     2014.96    112.44 o 
   7  16   2       24.33       25.79     41.75 o 
   8  16   2     1793.80     1751.69    175.59 o 
   9  16   2      994.64     1030.80    167.87 o 
  10  16   2       10.02       48.02    100.33 o 
  11  16   2      549.75      483.59    101.10 o 
 -11  17   2      326.64     1061.31    222.37 o 
 -10  17   2        5.61        2.20    119.29 o 
  -9  17   2      808.46      763.73    218.26 o 
  -8  17   2     3855.68     3427.49    203.50 o 
  -7  17   2        3.28       72.63     77.96 o 
  -6  17   2     1934.80     1918.22    152.48 o 
  -5  17   2     7590.50     7326.99    148.43 o 
  -4  17   2      169.78      137.22     36.75 o 
  -3  17   2     4976.41     4856.06     96.50 o 
  -2  17   2    12447.09    12682.06    169.94 o 
  -1  17   2        0.28       32.77     24.18 o 
   0  17   2     6407.06     6362.57    120.10 o 
   1  17   2     7142.08     7014.98    142.34 o 
   2  17   2      161.51      205.73     30.87 o 
   3  17   2     5541.48     5255.30    204.91 o 
   4  17   2     1313.49     1278.51     98.76 o 
   5  17   2       27.40       14.74     41.51 o 
   6  17   2     1594.63     1552.24    106.57 o 
   7  17   2     2766.93     2432.52    129.57 o 
   8  17   2       86.95      132.53     55.11 o 
   9  17   2      310.59      188.81     90.62 o 
  10  17   2      845.63      852.65    209.62 o 
  11  17   2       83.58      338.03    410.52 o 
 -11  18   2      138.95      413.90    392.27 o 
 -10  18   2      946.98      997.31    289.15 o 
  -9  18   2      345.89      405.41    112.20 o 
  -8  18   2     1506.13     1433.53    161.93 o 
  -7  18   2     4664.08     4284.51    218.82 o 
  -6  18   2     3035.24     3081.99    274.20 o 
  -5  18   2       19.60       67.70     33.52 o 
  -4  18   2     7750.68     7524.30    353.91 o 
  -3  18   2     2125.25     2033.93     68.18 o 
  -2  18   2     3078.14     3302.92    115.37 o 
  -1  18   2    14786.49    14639.14    193.21 o 
   0  18   2     1115.61     1160.61     59.58 o 
   1  18   2     3117.33     3104.78    104.92 o 
   2  18   2     6789.27     6518.91    169.60 o 
   3  18   2     1211.43     1136.20     91.34 o 
   4  18   2     1342.91     1314.85    111.10 o 
   5  18   2      227.00      213.54     55.25 o 
   6  18   2      573.70      555.02     78.71 o 
   7  18   2      301.53      315.86     66.05 o 
   8  18   2      907.86      917.14    105.51 o 
   9  18   2      687.91      802.67    194.81 o 
  10  18   2        0.39       77.82    162.97 o 
  11  18   2      615.09     1324.42    610.24 o 
 -11  19   2      599.86      966.61    385.34 o 
 -10  19   2        3.86       80.78    213.68 o 
  -9  19   2      918.74      935.39    225.48 o 
  -8  19   2     1141.40     1151.55    150.32 o 
  -7  19   2      327.40      404.84     94.99 o 
  -6  19   2     2824.31     2757.09    176.59 o 
  -5  19   2     2590.26     2230.38    160.86 o 
  -4  19   2       98.88      161.71     66.01 o 
  -3  19   2     7746.87     7279.34    229.22 o 
  -2  19   2     8178.99     7974.56    136.80 o 
  -1  19   2      346.28      410.44     43.64 o 
   0  19   2     1249.34     1202.12     61.72 o 
   1  19   2     3266.78     3233.74    134.81 o 
   2  19   2      223.46      299.14     53.31 o 
   3  19   2     4628.12     4470.49    150.49 o 
   4  19   2     3566.45     3549.21    143.06 o 
   5  19   2      609.94      558.45     77.12 o 
   6  19   2     1224.42     1170.61    106.40 o 
   7  19   2     2601.23     2652.00    137.70 o 
   8  19   2      468.09      542.39     83.54 o 
   9  19   2      264.69      245.61     74.90 o 
  10  19   2      855.02      872.01    288.91 o 
 -11  20   2      631.75     1542.94    761.43 o 
 -10  20   2     1453.76     1771.19    499.13 o 
  -9  20   2      200.29      325.12    100.74 o 
  -8  20   2     2045.90     2100.83    173.30 o 
  -7  20   2     1629.51     1538.65    159.44 o 
  -6  20   2      153.75      201.73     76.16 o 
  -5  20   2      856.77      756.45    256.87 o 
  -4  20   2     3284.88     3118.92    181.84 o 
  -3  20   2      654.74      626.55     93.46 o 
  -2  20   2      567.93      577.64     49.02 o 
  -1  20   2     1179.53     1218.61     63.24 o 
   0  20   2      457.97      457.64     46.42 o 
   1  20   2      423.89      500.56     57.51 o 
   2  20   2     3982.96     3738.35    134.67 o 
   3  20   2     1866.07     2038.22    107.62 o 
   4  20   2      154.13      200.75     56.05 o 
   5  20   2     4179.65     3971.01    154.64 o 
   6  20   2     1584.44     1665.18    116.64 o 
   7  20   2       11.50       26.74     68.29 o 
   8  20   2     1517.89     1495.20    235.83 o 
   9  20   2      942.31      725.58    139.10 o 
  10  20   2       40.49       61.28     68.73 o 
 -10  21   2       80.35      408.09    365.81 o 
  -9  21   2     1909.68     2017.75    273.82 o 
  -8  21   2      803.40      633.81    121.98 o 
  -7  21   2      115.71      167.35     83.85 o 
  -6  21   2     2383.67     1998.00    165.49 o 
  -5  21   2     1217.65     1182.95    146.16 o 
  -4  21   2       73.24       64.30     58.65 o 
  -3  21   2     1148.70     1110.81    123.20 o 
  -2  21   2      542.15      531.83     48.26 o 
  -1  21   2       21.97       12.14     26.63 o 
   0  21   2     2023.87     2000.68     79.20 o 
   1  21   2     3680.10     3685.41    174.90 o 
   2  21   2     1990.51     1833.21    102.85 o 
   3  21   2     2162.58     2140.92    113.68 o 
   4  21   2     2856.01     2605.93    128.35 o 
   5  21   2      157.47      238.09     61.19 o 
   6  21   2     1561.81     1372.64    120.16 o 
   7  21   2     2984.88     2707.99    143.50 o 
   8  21   2      276.53      307.53    105.91 o 
   9  21   2      536.72      525.19    150.18 o 
  10  21   2     1212.39      977.47    132.72 o 
 -10  22   2      898.16     1236.93    373.67 o 
  -9  22   2      387.14      689.21    195.95 o 
  -8  22   2      435.93      497.97    115.56 o 
  -7  22   2     1247.02     1304.47    164.46 o 
  -6  22   2      220.90      198.58     83.86 o 
  -5  22   2      852.53      895.53    129.23 o 
  -4  22   2     2560.07     2414.99    159.72 o 
  -3  22   2      255.19      188.85     70.12 o 
  -2  22   2      766.57      743.16    103.82 o 
  -1  22   2     4270.21     4365.22    111.39 o 
   0  22   2     1959.75     1933.05     80.06 o 
   1  22   2        2.59       82.58     38.47 o 
   2  22   2     1953.26     2021.18    106.54 o 
   3  22   2      504.19      611.30     78.51 o 
   4  22   2      194.97      186.98     54.97 o 
   5  22   2     2894.96     2741.86    137.01 o 
   6  22   2     1764.43     1720.00    119.88 o 
   7  22   2        8.30       75.03     52.58 o 
   8  22   2      783.00      766.62    164.67 o 
   9  22   2      439.22      594.07    187.20 o 
 -10  23   2        4.88      -43.24     81.76 o 
  -9  23   2      944.27     1093.13    161.85 o 
  -8  23   2      717.64      664.62    206.80 o 
  -7  23   2        0.52       -0.42     74.32 o 
  -6  23   2     1063.38     1170.53    150.27 o 
  -5  23   2     2897.77     2875.48    180.18 o 
  -4  23   2        2.20      139.69     69.30 o 
  -3  23   2      790.74      693.47    104.55 o 
  -2  23   2     1718.25     1793.29    139.64 o 
  -1  23   2       68.98      121.96     36.26 o 
   0  23   2     4130.39     4309.96    135.74 o 
   1  23   2     4006.84     4082.64    137.80 o 
   2  23   2      247.30      299.18     56.89 o 
   3  23   2     2793.55     2615.06    127.65 o 
   4  23   2     1341.66     1421.48    115.15 o 
   5  23   2       58.79      114.24     52.12 o 
   6  23   2      411.47      427.00    110.55 o 
   7  23   2      939.27      910.16    108.45 o 
   8  23   2       46.81      164.41    146.56 o 
   9  23   2      137.14      163.01    100.50 o 
 -10  24   2      164.63     1478.80    203.46 o 
  -9  24   2      382.55     1018.28    245.44 o 
  -8  24   2      116.96      169.90     92.01 o 
  -7  24   2      838.60      918.48    156.00 o 
  -6  24   2      446.45      458.66    108.32 o 
  -5  24   2      165.60      238.95     99.04 o 
  -4  24   2     3400.65     3510.22    303.12 o 
  -3  24   2     1229.33     1210.22    134.19 o 
  -2  24   2      129.68      115.83     67.95 o 
  -1  24   2     2515.50     2591.88    155.33 o 
   0  24   2      448.19      480.62     63.62 o 
   1  24   2      152.32      192.93     52.25 o 
   2  24   2     2450.28     2326.92    120.08 o 
   3  24   2      449.05      468.74     75.07 o 
   4  24   2      129.24      169.39     59.37 o 
   5  24   2      908.53      848.52     99.97 o 
   6  24   2      800.05      657.83     94.15 o 
   7  24   2        2.74       73.24     69.62 o 
   8  24   2      393.10      240.77     82.43 o 
   9  24   2      332.89      247.25    130.79 o 
  -9  25   2      322.04      518.55    211.14 o 
  -8  25   2      273.27      342.15    103.91 o 
  -7  25   2       41.57      168.59     89.56 o 
  -6  25   2      434.16      535.75    119.37 o 
  -5  25   2      453.98      425.58    103.60 o 
  -4  25   2       55.96       41.69     86.94 o 
  -3  25   2     1548.99     1786.80    152.20 o 
  -2  25   2     1042.51     1014.44    124.41 o 
  -1  25   2      239.65      405.22    183.83 o 
   0  25   2      393.43      367.71     60.62 o 
   1  25   2      764.49      720.28     96.84 o 
   2  25   2       13.17       20.42     43.63 o 
   3  25   2      599.44      514.64     79.04 o 
   4  25   2      934.50     1022.13    106.76 o 
   5  25   2      244.88      279.05     71.49 o 
   6  25   2      286.03      218.73     66.94 o 
   7  25   2      842.35      884.93    115.33 o 
   8  25   2      331.28      478.44    132.74 o 
  -9  26   2        2.69      245.54    283.47 o 
  -8  26   2      544.84      671.19    133.28 o 
  -7  26   2      647.28      840.82    146.17 o 
  -6  26   2      378.18      324.42    102.93 o 
  -5  26   2        1.49       26.29     72.92 o 
  -4  26   2       67.13       15.58     78.85 o 
  -3  26   2      267.27      336.35     92.42 o 
  -2  26   2      146.60      200.38     76.64 o 
  -1  26   2      449.17      417.24    177.70 o 
   0  26   2      475.75      588.28    190.64 o 
   1  26   2      368.99      353.17     66.07 o 
   2  26   2      711.48      623.53     80.98 o 
   3  26   2     1045.78     1090.65    113.43 o 
   4  26   2      325.51      333.02     70.37 o 
   5  26   2      219.66      198.22     81.91 o 
   6  26   2      535.01      476.87    108.49 o 
   7  26   2       40.16      135.71    104.74 o 
   8  26   2      376.38      423.72     99.25 o 
  -8  27   2       90.39      246.38    187.28 o 
  -7  27   2       89.02      192.44    176.56 o 
  -6  27   2      213.21      313.02     97.15 o 
  -5  27   2      126.66      116.78    109.96 o 
  -4  27   2        6.87      -56.89     79.90 o 
  -3  27   2      182.26      164.23    107.58 o 
  -2  27   2      597.64      605.39    194.17 o 
  -1  27   2       38.70       61.09    154.59 o 
   0  27   2       29.33      -16.36    147.37 o 
   1  27   2      624.53      613.75     79.92 o 
   2  27   2      123.98       47.51     62.98 o 
   3  27   2       13.01       41.74     80.04 o 
   4  27   2      396.40      357.18     73.69 o 
   5  27   2      125.48      164.62     84.69 o 
   6  27   2      131.25       91.75    137.81 o 
   7  27   2      663.62      795.91    106.88 o 
  -8  28   2       10.67      251.20    274.20 o 
  -7  28   2       76.93      163.99     87.27 o 
  -6  28   2      231.77      252.19    178.97 o 
  -5  28   2       10.78       41.67     97.39 o 
  -4  28   2      214.79      234.86     93.14 o 
  -3  28   2      340.57      377.93     97.07 o 
  -2  28   2       14.58       33.99    148.80 o 
  -1  28   2      522.34      570.47    191.45 o 
   0  28   2      400.48      398.37    196.75 o 
   1  28   2        4.04      -24.03    141.57 o 
   2  28   2      376.12      445.57    104.45 o 
   3  28   2      256.00      218.02     65.18 o 
   4  28   2        7.40       55.47     60.44 o 
   5  28   2        8.49       60.78     72.71 o 
   6  28   2      109.25      152.84     74.63 o 
  -7  29   2       21.29      161.82    235.54 o 
  -6  29   2       22.84       32.72    170.28 o 
  -5  29   2      551.99      563.32    120.55 o 
  -4  29   2       86.70       98.08     83.82 o 
  -3  29   2        5.57      142.08    155.24 o 
  -2  29   2      173.81      267.86    168.41 o 
  -1  29   2        3.42       69.64    153.14 o 
   0  29   2      406.32      566.65    197.01 o 
   1  29   2      335.07      191.30    161.88 o 
   2  29   2        0.74      -38.43     44.86 o 
   3  29   2       65.37       19.68     75.72 o 
   4  29   2        3.45      -16.99     78.91 o 
   5  29   2       12.21       38.98     92.81 o 
   6  29   2       38.18      428.85    349.08 o 
  -6  30   2       31.85       26.15     99.66 o 
  -5  30   2        8.46       28.74    153.48 o 
  -4  30   2      215.06      344.00    102.52 o 
  -3  30   2       97.59      171.01    229.70 o 
  -2  30   2        6.34       77.36    146.76 o 
  -1  30   2       71.66      152.32    159.15 o 
   0  30   2      279.44      358.27    222.48 o 
   1  30   2        5.29       41.18    145.19 o 
   2  30   2        0.78      131.38    185.13 o 
   3  30   2       24.11       -6.50     93.49 o 
   4  30   2       87.56       47.87     63.44 o 
   5  30   2       91.05       22.47    194.24 o 
  -5  31   2        4.71      126.28     96.21 o 
  -4  31   2       10.55       95.04    279.76 o 
  -3  31   2        8.41      109.84    155.01 o 
  -2  31   2       91.45      197.29    162.79 o 
  -1  31   2       78.90      202.85    166.32 o 
   0  31   2        5.55       91.10    148.75 o 
   1  31   2        7.62      179.21    163.17 o 
   2  31   2       17.52      148.10    151.97 o 
   3  31   2        5.97      229.71    297.16 o 
   4  31   2       31.96      209.59    233.42 o 
  -4  32   2      137.17      215.92    200.28 o 
  -3  32   2        9.56      114.05    148.26 o 
  -2  32   2        0.12      190.83    166.17 o 
  -1  32   2      329.13      521.11    189.42 o 
   0  32   2        6.78      113.03    153.80 o 
   1  32   2      150.00      350.69    174.46 o 
   2  32   2       91.02      263.52    343.32 o 
   3  32   2        5.40      361.53    404.95 o 
  -1  33   2       34.68      395.63    179.18 o 
   0  33   2      300.29      532.66    297.77 o 
 -13   1   3        1.47       -7.09     77.27 o 
 -12   1   3      169.56      187.37     43.75 o 
 -11   1   3      158.42      187.45     35.48 o 
 -10   1   3       76.64       49.34     27.29 o 
  -9   1   3        1.09      -19.96     20.78 o 
  -8   1   3      551.21      633.29     40.38 o 
  -7   1   3       94.63       65.01     19.83 o 
  -6   1   3      591.40      816.48     46.37 o 
  -5   1   3     2495.78     2638.18     62.17 o 
  -4   1   3      345.79      424.16     28.72 o 
  -3   1   3      289.57      205.87     19.49 o 
  -2   1   3     2695.84     2059.34     46.96 o 
  -1   1   3    15675.68    17506.22    163.80 o 
   0   1   3    11192.83    10146.73    102.03 o 
   1   1   3     5455.89     6138.15    117.95 o 
   2   1   3       19.97       -2.46      8.40 o 
   3   1   3      994.40     1070.91     40.65 o 
   4   1   3     1490.43     1335.88     46.58 o 
   5   1   3     1953.40     2234.08     61.96 o 
   6   1   3        2.68        8.37     19.18 o 
   7   1   3      348.81      351.99     37.75 o 
   8   1   3       56.75       76.64     28.45 o 
   9   1   3        2.23        4.99     28.31 o 
  10   1   3        4.00      -35.08     29.85 o 
  11   1   3        6.29      -30.58     81.40 o 
 -13   2   3      233.51      186.43     62.66 o 
 -12   2   3       12.76      -23.89     33.47 o 
 -11   2   3      165.59      194.02     36.33 o 
 -10   2   3      184.04      167.91     32.92 o 
  -9   2   3      133.76       55.21     24.21 o 
  -8   2   3       78.75       66.36     22.34 o 
  -7   2   3      358.13      364.49     31.47 o 
  -6   2   3     4274.41     4180.98     92.73 o 
  -5   2   3     3898.22     4041.47     84.54 o 
  -4   2   3       12.33        0.51     14.39 o 
  -3   2   3     1916.20     2126.15     58.72 o 
  -2   2   3     5591.08     6579.05     90.64 o 
  -1   2   3      545.47      353.47     33.21 o 
   0   2   3     9413.24     8465.28     99.01 o 
   1   2   3     5212.58     6096.10     73.79 o 
   2   2   3     3184.03     3774.35     50.38 o 
   3   2   3     3694.30     3450.24     67.77 o 
   4   2   3     3988.59     4227.06     78.85 o 
   5   2   3       73.34       83.13     21.29 o 
   6   2   3      264.18      216.53     29.84 o 
   7   2   3       37.83        8.70     21.39 o 
   8   2   3      357.05      365.39     41.05 o 
   9   2   3     1349.79     1345.25     70.57 o 
  10   2   3       42.60      -26.40     44.61 o 
  11   2   3       45.47      -34.18     59.87 o 
 -13   3   3      153.99       93.21     58.74 o 
 -12   3   3       18.31       14.62     46.24 o 
 -11   3   3      996.87      899.55     58.94 o 
 -10   3   3      840.31      901.96     56.11 o 
  -9   3   3       22.81      -12.72     21.59 o 
  -8   3   3     1178.31     1218.45     49.76 o 
  -7   3   3      538.99      601.19     43.17 o 
  -6   3   3       47.59       -7.89     17.11 o 
  -5   3   3      574.32      732.61     44.04 o 
  -4   3   3     7364.23     7499.27    110.70 o 
  -3   3   3     8770.57     9696.20    122.34 o 
  -2   3   3     7004.17     7815.26    102.83 o 
  -1   3   3     4441.86     4035.91     58.81 o 
   0   3   3        0.50       15.44     14.15 o 
   1   3   3     1767.65     1768.59     47.91 o 
   2   3   3     3103.21     2866.58     43.80 o 
   3   3   3       99.81      116.70     20.65 o 
   4   3   3      199.62      272.28     27.48 o 
   5   3   3     2614.83     2459.61     65.32 o 
   6   3   3      187.89      191.45     28.74 o 
   7   3   3      658.12      709.87     49.34 o 
   8   3   3     1408.58     1286.45     60.99 o 
   9   3   3      169.60      154.10     35.59 o 
  10   3   3        1.78       -3.68     53.31 o 
  11   3   3      554.13      443.29     85.86 o 
 -14   4   3       66.97       68.05     56.98 o 
 -13   4   3      574.71      469.60     81.74 o 
 -12   4   3      591.89      514.37    134.17 o 
 -11   4   3      191.92      178.23     38.68 o 
 -10   4   3      993.38     1055.04     59.48 o 
  -9   4   3     2572.73     2629.81     71.82 o 
  -8   4   3      392.74      429.75     36.08 o 
  -7   4   3     1402.51     1348.64     53.42 o 
  -6   4   3     8083.42     8450.04    120.61 o 
  -5   4   3     1436.63     1507.71     52.93 o 
  -4   4   3     7778.59     7766.96    114.21 o 
  -3   4   3     7577.59     8429.17    114.24 o 
  -2   4   3       27.36      134.22     18.73 o 
  -1   4   3      231.35      183.27     24.53 o 
   0   4   3     6187.35     6888.43     81.82 o 
   1   4   3      846.47     1123.81     30.36 o 
   2   4   3      220.98      376.83     21.35 o 
   3   4   3     3424.16     3882.01     71.58 o 
   4   4   3      806.92      711.05     39.14 o 
   5   4   3        3.67       12.98     18.66 o 
   6   4   3      481.57      624.98     43.29 o 
   7   4   3     2508.84     2535.08     74.35 o 
   8   4   3       29.67       53.26     27.46 o 
   9   4   3      979.58      987.19    159.08 o 
  10   4   3     1504.14     1696.24    163.15 o 
  11   4   3        4.10       46.79     76.45 o 
  12   4   3      338.15      281.91     80.74 o 
 -13   5   3      620.12      696.11     97.78 o 
 -12   5   3       17.87      117.42     51.07 o 
 -11   5   3      287.32      248.66     42.95 o 
 -10   5   3      872.69      880.06     54.89 o 
  -9   5   3      317.33      357.95     36.89 o 
  -8   5   3     6294.85     6211.24    102.44 o 
  -7   5   3     4794.24     4654.49     93.29 o 
  -6   5   3      260.69      287.55     30.32 o 
  -5   5   3     4033.44     3967.35     84.30 o 
  -4   5   3     8261.36     8619.54    123.09 o 
  -3   5   3      226.46      237.84     25.79 o 
  -2   5   3     3095.26     2959.19     58.92 o 
  -1   5   3      782.99      814.26     31.09 o 
   0   5   3      848.34      896.43     31.44 o 
   1   5   3     2309.02     2197.03     40.90 o 
   2   5   3    15205.40    15822.60    185.90 o 
   3   5   3     2347.47     2220.11     55.42 o 
   4   5   3      621.96      690.01     39.55 o 
   5   5   3     6495.24     6850.66    106.57 o 
   6   5   3     3052.47     2984.48     75.22 o 
   7   5   3      240.89      293.06     35.10 o 
   8   5   3     2317.40     2202.98     74.19 o 
   9   5   3      686.97      756.47     88.17 o 
  10   5   3      255.70      357.29     73.79 o 
  11   5   3     2203.07     2120.81    151.95 o 
  12   5   3      600.50      547.68     98.06 o 
 -13   6   3      588.98      385.09     76.94 o 
 -12   6   3     1519.00     1346.40    133.81 o 
 -11   6   3      158.47      123.99     50.53 o 
 -10   6   3      475.30      528.17     50.70 o 
  -9   6   3     5374.49     5119.67     98.31 o 
  -8   6   3     2011.55     2068.60     70.36 o 
  -7   6   3      139.04      171.86     43.86 o 
  -6   6   3     1083.71     1006.71     54.80 o 
  -5   6   3      379.95      352.52     37.45 o 
  -4   6   3     3871.06     3773.02    135.41 o 
  -3   6   3    35581.47    36710.95    327.42 o 
  -2   6   3    19288.76    20670.68    193.34 o 
  -1   6   3       58.24       42.63     17.49 o 
   0   6   3     8342.57     7741.00     89.45 o 
   1   6   3    18077.48    18947.87    151.93 o 
   2   6   3     3826.79     4461.58    109.29 o 
   3   6   3    16295.42    16894.21    227.23 o 
   4   6   3     7080.37     7170.33    103.09 o 
   5   6   3     1652.30     1909.78     58.67 o 
   6   6   3     7241.93     6619.62    109.83 o 
   7   6   3     4719.88     4831.83     99.53 o 
   8   6   3       32.79      111.89     49.03 o 
   9   6   3     1142.09     1267.78    122.06 o 
  10   6   3     2030.93     1937.12    126.54 o 
  11   6   3        1.38      128.71     57.76 o 
  12   6   3      615.83      656.98    161.05 o 
 -14   7   3      486.46      585.01    159.65 o 
 -13   7   3      521.45      483.11     82.48 o 
 -12   7   3      228.71      308.56     66.17 o 
 -11   7   3      417.48      403.13     85.71 o 
 -10   7   3     1944.00     1741.09     73.77 o 
  -9   7   3        7.81       75.09     27.47 o 
  -8   7   3     2903.45     2855.77     79.61 o 
  -7   7   3     5395.00     5161.59    120.20 o 
  -6   7   3     1204.17     1318.28     62.30 o 
  -5   7   3    12041.40    13002.32    185.69 o 
  -4   7   3     9463.41     9426.90    232.82 o 
  -3   7   3      489.97      558.51     51.30 o 
  -2   7   3     3897.66     4343.11     84.60 o 
  -1   7   3    25461.96    25407.71    213.98 o 
   0   7   3     7765.95     8073.15     87.75 o 
   1   7   3    11606.62    11193.57    106.80 o 
   2   7   3    30770.56    30034.19    345.96 o 
   3   7   3      853.43      830.21     59.97 o 
   4   7   3     2083.31     1904.18     54.12 o 
   5   7   3    11196.21    10774.23    135.44 o 
   6   7   3      383.05      436.95     37.20 o 
   7   7   3     2588.69     2581.39     73.81 o 
   8   7   3     5016.77     4929.47    163.94 o 
   9   7   3      829.97      892.06     96.58 o 
  10   7   3     1320.77     1254.93    118.51 o 
  11   7   3      827.26      761.76    101.35 o 
  12   7   3      295.64      251.26     84.90 o 
 -13   8   3      342.12      286.24     93.98 o 
 -12   8   3     1967.93     1833.79    110.94 o 
 -11   8   3      284.91      432.86     68.21 o 
 -10   8   3     1077.28     1109.24    136.69 o 
  -9   8   3     3993.38     4141.45    119.97 o 
  -8   8   3      701.87      796.86     51.14 o 
  -7   8   3     1920.97     1951.66     86.81 o 
  -6   8   3     8664.05     8657.49    153.05 o 
  -5   8   3     2089.18     2598.81     81.63 o 
  -4   8   3      625.92      756.12     60.55 o 
  -3   8   3    12551.57    12024.41    200.79 o 
  -2   8   3     6458.98     6625.48    109.29 o 
  -1   8   3     2924.36     3157.64     54.90 o 
   0   8   3    30098.17    31305.85    228.45 o 
   1   8   3    20946.72    21121.50    319.38 o 
   2   8   3     5361.82     5487.57    147.44 o 
   3   8   3    32661.81    32219.44    398.59 o 
   4   8   3     8145.68     7994.04    125.80 o 
   5   8   3      442.66      493.74     35.30 o 
   6   8   3     9810.85     9642.00    131.97 o 
   7   8   3     3298.24     3184.20    130.78 o 
   8   8   3      344.47      494.71     71.38 o 
   9   8   3     2589.76     2607.60    132.51 o 
  10   8   3     2214.10     2196.17    132.72 o 
  11   8   3       53.25      160.57     63.74 o 
  12   8   3      490.89      466.81    128.68 o 
 -13   9   3      680.65      672.67     99.16 o 
 -12   9   3      104.89      238.01     87.49 o 
 -11   9   3     1572.81     1508.76    142.91 o 
 -10   9   3     3527.52     3795.66    202.09 o 
  -9   9   3      261.27      332.61     49.88 o 
  -8   9   3     4395.07     4448.48     97.74 o 
  -7   9   3     4149.33     4183.14    142.95 o 
  -6   9   3      826.49      872.28     59.32 o 
  -5   9   3    31672.17    32117.10    483.44 o 
  -4   9   3     5552.73     5327.32    209.60 o 
  -3   9   3      292.46      328.10     44.01 o 
  -2   9   3    20743.47    20961.67    256.55 o 
  -1   9   3    28889.95    28527.98    245.72 o 
   0   9   3     4733.31     4751.95     68.26 o 
   1   9   3     3417.73     3437.21     63.42 o 
   2   9   3    18416.19    19002.05    177.45 o 
   3   9   3     3038.75     3157.52    106.93 o 
   4   9   3     8946.50     8965.10    142.72 o 
   5   9   3    15412.61    15098.64    190.34 o 
   6   9   3     3086.14     3000.82    116.71 o 
   7   9   3     1056.49     1058.91    140.63 o 
   8   9   3     7756.11     7359.82    206.25 o 
   9   9   3     1099.28     1108.73    184.94 o 
  10   9   3     1050.90     1035.58    194.55 o 
  11   9   3     1148.41     1112.42    236.45 o 
  12   9   3      274.97      330.38     91.57 o 
 -12  10   3     2560.28     2432.80    158.06 o 
 -11  10   3      941.31     1070.51    357.62 o 
 -10  10   3     1855.34     1958.87    159.10 o 
  -9  10   3     7689.10     7690.26    164.80 o 
  -8  10   3     1845.40     1974.86     88.55 o 
  -7  10   3     2634.22     2638.74     90.85 o 
  -6  10   3    14611.22    14179.01    251.78 o 
  -5  10   3     4293.42     4294.28    139.04 o 
  -4  10   3     2186.92     2150.93     75.48 o 
  -3  10   3    19264.86    19303.15    411.77 o 
  -2  10   3     6407.55     6657.56     98.84 o 
  -1  10   3     5169.75     5118.21    101.18 o 
   0  10   3    19613.91    19683.09    206.33 o 
   1  10   3     4138.09     4114.73    111.31 o 
   2  10   3     2044.01     2155.29     46.34 o 
   3  10   3    17735.86    17798.96    274.91 o 
   4  10   3    11252.76    10919.76    149.20 o 
   5  10   3     1244.06     1322.94     95.42 o 
   6  10   3     3606.41     3787.77    139.59 o 
   7  10   3     4056.94     4403.39    157.43 o 
   8  10   3      242.34      346.86     64.18 o 
   9  10   3     2588.11     2556.25    135.65 o 
  10  10   3     2951.04     3211.47    154.17 o 
  11  10   3      122.75      133.14     61.87 o 
  12  10   3      723.40      656.80    115.50 o 
 -13  11   3     1043.10     1069.56    120.96 o 
 -12  11   3       78.76      139.55     59.23 o 
 -11  11   3     2336.01     2115.96    170.89 o 
 -10  11   3     3273.74     3415.76    198.45 o 
  -9  11   3       24.89      233.17     74.80 o 
  -8  11   3     7759.98     7542.80    158.32 o 
  -7  11   3     7794.28     7710.40    153.05 o 
  -6  11   3        0.16       54.81     27.98 o 
  -5  11   3    15112.94    15688.76    245.94 o 
  -4  11   3    19250.27    19526.92    250.65 o 
  -3  11   3      322.64      324.79     32.25 o 
  -2  11   3    25268.79    25766.71    241.86 o 
  -1  11   3     8682.51     8429.05    136.79 o 
   0  11   3       89.59      146.58     25.23 o 
   1  11   3     5708.85     5798.05    107.94 o 
   2  11   3     7006.56     6766.84    105.31 o 
   3  11   3     2870.35     3218.72    112.87 o 
   4  11   3     4540.90     4513.40     88.72 o 
   5  11   3     5471.71     4742.23    148.46 o 
   6  11   3     1330.78     1476.10     94.72 o 
   7  11   3     2534.94     2656.03    128.02 o 
   8  11   3     3998.46     3735.60    159.74 o 
   9  11   3      933.69     1096.25    140.77 o 
  10  11   3      634.80      870.20    105.16 o 
  11  11   3     1418.97     1476.84    223.78 o 
  12  11   3      351.92      325.57     95.94 o 
 -13  12   3      716.08      771.29    108.17 o 
 -12  12   3     1994.28     2282.06    490.85 o 
 -11  12   3      216.79      240.22     91.79 o 
 -10  12   3      664.47      663.31    128.99 o 
  -9  12   3     6419.77     5974.30    251.15 o 
  -8  12   3      560.02      748.21     64.64 o 
  -7  12   3       22.78       75.18     33.54 o 
  -6  12   3     4894.63     4739.92    197.30 o 
  -5  12   3     4067.66     4270.50    109.16 o 
  -4  12   3     1582.10     1778.43     75.01 o 
  -3  12   3    20919.20    20485.54    237.60 o 
  -2  12   3    13979.52    14708.14    200.59 o 
  -1  12   3      968.90      944.45     45.45 o 
   0  12   3    12692.22    12247.19    157.85 o 
   1  12   3    10920.99    11128.85    137.63 o 
   2  12   3     3613.79     3480.72     65.71 o 
   3  12   3     8607.32     8530.87    185.23 o 
   4  12   3     5404.67     5431.83     96.17 o 
   5  12   3      887.01      816.64     79.42 o 
   6  12   3    10097.42     9813.33    230.03 o 
   7  12   3     3095.57     2952.35    133.70 o 
   8  12   3        1.47       34.90     44.72 o 
   9  12   3     1758.94     1858.99    178.94 o 
  10  12   3     1242.23     1395.14    131.17 o 
  11  12   3       14.10      164.07    140.34 o 
  12  12   3      335.05      375.24     95.63 o 
 -13  13   3      526.63      563.40    155.91 o 
 -12  13   3      155.34      459.38    333.46 o 
 -11  13   3      872.97     1083.33    216.94 o 
 -10  13   3      345.97      333.68    129.04 o 
  -9  13   3      169.90      376.34    106.91 o 
  -8  13   3     4772.74     4330.05    122.01 o 
  -7  13   3     3720.66     3451.72    134.54 o 
  -6  13   3      629.05      598.06     55.30 o 
  -5  13   3     4714.23     4389.20    112.40 o 
  -4  13   3    13884.97    13676.56    165.34 o 
  -3  13   3     5121.86     5015.57    104.29 o 
  -2  13   3    13762.13    14524.18    150.91 o 
  -1  13   3    14946.99    15125.89    155.89 o 
   0  13   3     5673.98     5900.38    182.81 o 
   1  13   3    15103.33    14679.00    237.22 o 
   2  13   3    23983.17    23516.81    334.71 o 
   3  13   3     1401.72     1199.05     77.00 o 
   4  13   3     2386.59     2383.71    107.35 o 
   5  13   3     5772.14     5663.13    168.07 o 
   6  13   3      231.12      247.81     56.43 o 
   7  13   3     3196.17     3282.02    142.81 o 
   8  13   3     1874.35     1949.20    118.81 o 
   9  13   3      140.94      118.14     59.73 o 
  10  13   3      781.47      910.14    156.79 o 
  11  13   3      993.72     1090.02    274.98 o 
 -13  14   3      706.32      719.96    135.79 o 
 -12  14   3      767.50     1580.86    749.15 o 
 -11  14   3      124.11      142.35    138.08 o 
 -10  14   3      362.47      331.18    132.82 o 
  -9  14   3     3946.55     3670.99    207.60 o 
  -8  14   3     1256.64     1468.65    157.56 o 
  -7  14   3       36.80       42.02     32.29 o 
  -6  14   3     3132.66     2982.48     97.18 o 
  -5  14   3     1322.84     1314.83     56.91 o 
  -4  14   3     1286.03     1254.14     61.21 o 
  -3  14   3    10997.05    10625.86    125.37 o 
  -2  14   3    10799.26    11059.05    131.22 o 
  -1  14   3       22.56       43.23     19.47 o 
   0  14   3     7706.71     7823.69    133.59 o 
   1  14   3     4375.69     4669.20    160.44 o 
   2  14   3      886.36      920.34     89.84 o 
   3  14   3    10008.67     9566.32    204.44 o 
   4  14   3     2391.85     2251.44    107.71 o 
   5  14   3      304.40      361.47     61.03 o 
   6  14   3     2865.42     2795.47    129.80 o 
   7  14   3     1548.97     1731.41    109.69 o 
   8  14   3       28.09       32.72     51.62 o 
   9  14   3     1251.55     1326.08    160.45 o 
  10  14   3      813.07      903.42    110.98 o 
  11  14   3       31.42      271.72    264.55 o 
 -11  15   3      958.95     1093.47    300.67 o 
 -10  15   3     1119.72     1366.25    171.11 o 
  -9  15   3      198.66      205.19     80.97 o 
  -8  15   3     3870.05     3888.61    210.42 o 
  -7  15   3     4261.09     4099.64    118.21 o 
  -6  15   3       58.00       12.38     30.47 o 
  -5  15   3     6467.22     6356.98    222.77 o 
  -4  15   3     2661.12     2748.14     72.49 o 
  -3  15   3      174.16      189.56     26.46 o 
  -2  15   3     3206.98     3190.50     70.49 o 
  -1  15   3     3124.22     3182.09     84.29 o 
   0  15   3      121.25      120.59     28.74 o 
   1  15   3     4188.10     4187.46     98.63 o 
   2  15   3     3681.30     3582.46     63.87 o 
   3  15   3       10.63       45.64     34.92 o 
   4  15   3     1276.49     1315.54     99.17 o 
   5  15   3     1139.83     1028.10     92.96 o 
   6  15   3     1041.80     1059.04    100.21 o 
   7  15   3      385.01      336.85     67.67 o 
   8  15   3     1240.64     1157.88    205.10 o 
   9  15   3      227.24      342.23    101.70 o 
  10  15   3      282.29      347.74    131.91 o 
  11  15   3      935.70      993.06    135.13 o 
 -12  16   3      515.61     1454.63    677.27 o 
 -11  16   3      130.92      327.20    286.39 o 
 -10  16   3      163.37      302.25    167.57 o 
  -9  16   3     1933.41     2174.79    171.79 o 
  -8  16   3      288.66      336.67     92.98 o 
  -7  16   3     1497.76     1528.59    150.65 o 
  -6  16   3     5978.28     5428.11    133.24 o 
  -5  16   3     1397.71     1327.13     73.04 o 
  -4  16   3      934.01      871.56     50.37 o 
  -3  16   3      697.08      687.65     41.95 o 
  -2  16   3      166.99      173.21     27.56 o 
  -1  16   3     1751.00     1640.21     66.55 o 
   0  16   3     1062.50     1018.83     98.49 o 
   1  16   3      979.48      934.88     55.95 o 
   2  16   3        5.88       -8.84     20.94 o 
   3  16   3     2391.85     2436.88    109.95 o 
   4  16   3     2918.59     2794.14    123.12 o 
   5  16   3       90.91       25.05     41.02 o 
   6  16   3      109.86      143.95     65.17 o 
   7  16   3     1640.74     1559.57    125.80 o 
   8  16   3        1.15       30.24     60.89 o 
   9  16   3     1062.41     1082.30    325.04 o 
  10  16   3     1298.09     1336.73    303.97 o 
  11  16   3      178.09      183.07    105.92 o 
 -11  17   3      375.96     1080.21    233.04 o 
 -10  17   3     1227.74     1346.14    486.53 o 
  -9  17   3       13.19       32.00     63.33 o 
  -8  17   3      341.83      355.67     94.89 o 
  -7  17   3      417.83      380.00     93.52 o 
  -6  17   3      787.15      862.49     71.11 o 
  -5  17   3     1819.65     1654.79     80.56 o 
  -4  17   3     1581.55     1583.82     59.79 o 
  -3  17   3      496.90      454.19     37.19 o 
  -2  17   3     1997.40     1870.96    118.17 o 
  -1  17   3     3665.73     3551.75     94.53 o 
   0  17   3     1229.31     1217.36     75.06 o 
   1  17   3        1.30      -30.63     20.42 o 
   2  17   3      658.79      638.52     69.60 o 
   3  17   3      725.23      733.61     76.79 o 
   4  17   3      329.01      306.97     59.06 o 
   5  17   3     1518.64     1496.35    116.38 o 
   6  17   3      867.95      779.42    112.61 o 
   7  17   3      225.64      207.54     60.02 o 
   8  17   3     1104.19     1168.49    179.23 o 
   9  17   3      584.52      459.53     93.46 o 
  10  17   3       20.90      147.64    160.03 o 
  11  17   3      234.65      317.51    125.25 o 
 -11  18   3        2.76      403.17    312.56 o 
 -10  18   3       87.99      187.56    239.36 o 
  -9  18   3      619.49      692.42    127.89 o 
  -8  18   3      196.83      120.06     74.29 o 
  -7  18   3       19.68      -50.06     64.74 o 
  -6  18   3      123.20       58.37     37.32 o 
  -5  18   3       88.50       26.57     32.81 o 
  -4  18   3        5.80        9.09     31.98 o 
  -3  18   3      840.73      839.09     48.12 o 
  -2  18   3       92.44       58.37     30.01 o 
  -1  18   3        0.39       19.87     26.74 o 
   0  18   3      150.33       89.17     24.49 o 
   1  18   3      913.65      928.91     59.92 o 
   2  18   3      315.78      243.16     52.64 o 
   3  18   3     1813.01     1668.83     98.27 o 
   4  18   3     2497.11     2674.87    126.52 o 
   5  18   3       91.73       99.94     50.85 o 
   6  18   3      667.68      533.38     82.61 o 
   7  18   3      448.63      483.47     79.12 o 
   8  18   3        6.81       27.45     64.77 o 
   9  18   3      234.19      305.56     73.80 o 
  10  18   3      152.10      290.42    227.36 o 
 -11  19   3       19.05      298.60    366.78 o 
 -10  19   3       15.92      682.73    181.09 o 
  -9  19   3      134.77      199.23     95.10 o 
  -8  19   3       35.49      128.36     76.86 o 
  -7  19   3        1.18        1.13     59.01 o 
  -6  19   3      281.43      412.76     97.06 o 
  -5  19   3       13.69      -41.27     28.18 o 
  -4  19   3      408.88      417.90     53.82 o 
  -3  19   3      734.95      722.33     55.12 o 
  -2  19   3      391.11      324.93     42.01 o 
  -1  19   3      801.71      867.65     60.65 o 
   0  19   3      835.24      847.33     60.29 o 
   1  19   3       52.72       31.66     28.21 o 
   2  19   3     1498.71     1402.76     95.97 o 
   3  19   3      354.16      395.74     64.76 o 
   4  19   3      212.75      215.36     56.24 o 
   5  19   3     1063.56     1028.65    100.77 o 
   6  19   3       11.85       14.85     46.10 o 
   7  19   3      399.48      387.84     79.33 o 
   8  19   3      254.51      334.13     89.83 o 
   9  19   3        1.62       -0.01     61.61 o 
  10  19   3       24.33       60.45     80.43 o 
  -9  20   3        3.41      107.54     76.11 o 
  -8  20   3       24.17       12.27    122.85 o 
  -7  20   3      218.82      227.17     98.91 o 
  -6  20   3      153.87      136.06     84.66 o 
  -5  20   3        0.71      -20.50     31.84 o 
  -4  20   3        3.90      -55.45     50.44 o 
  -3  20   3      524.20      406.36     84.48 o 
  -2  20   3      834.59      855.14     60.62 o 
  -1  20   3      241.15      254.65     40.37 o 
   0  20   3      144.56      118.90     35.25 o 
   1  20   3      701.08      703.22     71.94 o 
   2  20   3      215.24      182.35     51.91 o 
   3  20   3      363.23      341.80     64.92 o 
   4  20   3      108.04       69.00     47.63 o 
   5  20   3        0.02       37.19     46.39 o 
   6  20   3      357.51      247.91     63.97 o 
   7  20   3      446.02      405.30    128.81 o 
   8  20   3        1.01        1.53     66.47 o 
   9  20   3       22.38        6.30     62.21 o 
  10  20   3       30.17       91.79    117.24 o 
 -10  21   3       33.98      325.70    375.44 o 
  -9  21   3       32.43      100.05    100.92 o 
  -8  21   3        6.21       21.64     84.80 o 
  -7  21   3      103.65      123.89     86.21 o 
  -6  21   3       36.08       25.13     64.78 o 
  -5  21   3       57.52      -58.17    106.23 o 
  -4  21   3      250.10      280.29     78.22 o 
  -3  21   3       29.93        6.76     57.27 o 
  -2  21   3      135.24      154.27     36.44 o 
  -1  21   3      168.21      170.41     38.36 o 
   0  21   3      494.27      465.30     51.48 o 
   1  21   3      318.04      361.48     59.21 o 
   2  21   3      372.13      313.36     64.98 o 
   3  21   3      894.69      882.74     92.32 o 
   4  21   3      351.75      325.31     65.17 o 
   5  21   3      256.96      210.58     61.01 o 
   6  21   3      270.57      275.29     70.27 o 
   7  21   3      112.10      169.13     75.12 o 
   8  21   3        0.04       55.17     72.76 o 
   9  21   3        2.79      234.52    217.45 o 
 -10  22   3       62.48      786.06    199.65 o 
  -9  22   3       39.22      197.43    275.40 o 
  -8  22   3       77.17      125.51     83.77 o 
  -7  22   3      155.96      195.15    142.92 o 
  -6  22   3        9.36      -63.67     86.42 o 
  -5  22   3       42.80       82.99     70.28 o 
  -4  22   3       77.20        4.83     60.42 o 
  -3  22   3        4.51      -60.78     63.50 o 
  -2  22   3       43.15       38.83     39.09 o 
  -1  22   3        0.93       13.07     32.42 o 
   0  22   3      254.82      289.80     54.88 o 
   1  22   3      350.40      333.57     60.64 o 
   2  22   3       28.96       20.66     43.27 o 
   3  22   3      541.67      673.72     84.55 o 
   4  22   3      266.46      247.23     62.77 o 
   5  22   3       80.87       53.02     50.16 o 
   6  22   3      412.94      402.29     76.14 o 
   7  22   3       12.50       71.73     65.86 o 
   8  22   3       66.63      169.78     92.84 o 
  -9  23   3       75.68      229.47    102.90 o 
  -8  23   3      193.98      314.20    102.65 o 
  -7  23   3       25.78       38.70     70.62 o 
  -6  23   3       11.51      -32.39     70.43 o 
  -5  23   3      204.59      180.36    107.21 o 
  -4  23   3        4.84       19.17     61.77 o 
  -3  23   3        0.26       13.47     57.22 o 
  -2  23   3       30.15       87.96     61.50 o 
  -1  23   3        3.89       -2.20     31.01 o 
   0  23   3      564.99      602.92     72.01 o 
   1  23   3      703.97      550.04    141.12 o 
   2  23   3     1367.67     1553.50    117.20 o 
   3  23   3      133.09      100.05     52.96 o 
   4  23   3        4.87        8.89     48.58 o 
   5  23   3      380.63      446.35    105.38 o 
   6  23   3        6.23        0.86     46.87 o 
   7  23   3      134.56      123.05     84.31 o 
   8  23   3       97.29      158.38     80.39 o 
  -9  24   3      143.90      382.08    329.95 o 
  -8  24   3       48.79       57.23     92.95 o 
  -7  24   3      205.82      228.70     94.21 o 
  -6  24   3      173.76       99.35     80.62 o 
  -5  24   3        0.58      -27.83     62.69 o 
  -4  24   3     1097.15      927.75    125.65 o 
  -3  24   3      461.62      554.52    100.94 o 
  -2  24   3      166.54      204.54     75.19 o 
  -1  24   3      141.25      134.92     39.66 o 
   0  24   3      193.76      216.45     52.43 o 
   1  24   3       74.30       35.78     34.21 o 
   2  24   3       21.77       36.64     46.82 o 
   3  24   3        6.12       -4.16     46.27 o 
   4  24   3        5.29       70.45     53.60 o 
   5  24   3       11.91       17.90     49.87 o 
   6  24   3      277.81      233.02     68.28 o 
   7  24   3      393.77      302.82    140.73 o 
   8  24   3       50.59      166.30    188.53 o 
  -9  25   3       19.07      255.66    308.29 o 
  -8  25   3      591.25      698.25    131.83 o 
  -7  25   3      682.74      665.70    159.04 o 
  -6  25   3        6.50        6.93     62.32 o 
  -5  25   3      576.58      475.39    104.92 o 
  -4  25   3      597.40      551.26    109.51 o 
  -3  25   3      217.01      230.51     83.82 o 
  -2  25   3      537.89      495.97    102.43 o 
  -1  25   3      269.32      237.04    159.10 o 
   0  25   3      606.58      657.41     76.14 o 
   1  25   3      364.08      317.03     61.37 o 
   2  25   3      167.28      272.93     61.11 o 
   3  25   3        3.77      -25.21     49.69 o 
   4  25   3       92.19      108.33     71.15 o 
   5  25   3      539.35      580.35     88.50 o 
   6  25   3      278.58      278.51     74.42 o 
   7  25   3       41.94      145.90    122.15 o 
   8  25   3      290.42      268.84    138.43 o 
  -9  26   3      143.43      185.90    130.70 o 
  -8  26   3       30.01      231.24     93.87 o 
  -7  26   3      171.78      183.99     86.80 o 
  -6  26   3      548.69      538.45    117.03 o 
  -5  26   3      131.88      142.86    115.13 o 
  -4  26   3      317.61      394.59    101.70 o 
  -3  26   3     1082.11     1075.07    133.67 o 
  -2  26   3      474.59      726.39    200.04 o 
  -1  26   3      289.70      441.33    181.87 o 
   0  26   3     1776.04     1804.38    107.58 o 
   1  26   3      606.30      654.30     80.71 o 
   2  26   3      108.18      120.57     56.86 o 
   3  26   3      496.78      513.66     80.89 o 
   4  26   3      285.86      287.77    100.73 o 
   5  26   3       20.20      139.63     58.96 o 
   6  26   3      498.37      611.49    131.95 o 
   7  26   3      207.49      373.10    198.68 o 
  -8  27   3       33.69      116.44    211.01 o 
  -7  27   3      258.66      273.94    110.82 o 
  -6  27   3       37.72       45.14    120.97 o 
  -5  27   3      386.38      375.44    101.40 o 
  -4  27   3      860.09      812.75    126.38 o 
  -3  27   3      156.48      219.57     88.33 o 
  -2  27   3     1284.03     1444.22    246.50 o 
  -1  27   3     2513.22     2551.72    281.66 o 
   0  27   3       96.12      243.93    161.19 o 
   1  27   3      523.87      441.08     73.55 o 
   2  27   3     1480.66     1441.32    126.54 o 
   3  27   3       59.64      120.56     81.26 o 
   4  27   3      709.68      768.57     99.62 o 
   5  27   3     1542.89     1828.65    142.49 o 
   6  27   3       26.12      165.94    133.63 o 
  -7  28   3      101.82      230.54    187.27 o 
  -6  28   3     1182.21     1075.75    153.76 o 
  -5  28   3      937.19     1036.50    142.61 o 
  -4  28   3       43.60       49.91     74.79 o 
  -3  28   3      369.52      322.53    168.38 o 
  -2  28   3     1403.04     1335.72    243.39 o 
  -1  28   3      288.16      343.06    170.58 o 
   0  28   3     2028.28     1847.58    401.68 o 
   1  28   3     1626.87     1612.60    146.76 o 
   2  28   3      154.48      177.88     68.78 o 
   3  28   3     2053.03     2034.69    126.02 o 
   4  28   3      794.31      886.39    103.43 o 
   5  28   3      107.69      194.15    120.27 o 
   6  28   3      722.21      677.41    114.37 o 
  -7  29   3      797.39      835.24    240.08 o 
  -6  29   3       11.78       24.66    109.55 o 
  -5  29   3      723.74      689.66    128.18 o 
  -4  29   3     1042.55     1132.89    146.97 o 
  -3  29   3      126.56      338.58    169.09 o 
  -2  29   3      412.60      438.62    176.46 o 
  -1  29   3     1840.96     2184.94    276.72 o 
   0  29   3      180.89      277.32    163.00 o 
   1  29   3      294.21      329.06    234.23 o 
   2  29   3     1298.76      983.98    100.15 o 
   3  29   3       75.38      197.57     61.12 o 
   4  29   3      715.52      777.76    100.56 o 
   5  29   3     1164.83     1180.46    141.99 o 
  -6  30   3     1164.88     1039.24    152.95 o 
  -5  30   3      111.70      202.25     89.91 o 
  -4  30   3      631.38      797.17    208.67 o 
  -3  30   3     1121.36     1117.93    231.48 o 
  -2  30   3      532.36      578.16    187.23 o 
  -1  30   3      113.10      218.90    154.68 o 
   0  30   3      823.12      696.13    375.44 o 
   1  30   3      555.46      660.64    225.25 o 
   2  30   3       23.44      166.78    242.38 o 
   3  30   3      835.77      806.33    153.11 o 
   4  30   3      598.37      493.31     97.90 o 
  -5  31   3      796.50      934.48    143.89 o 
  -4  31   3      637.90      691.72    207.44 o 
  -3  31   3       11.66      264.98    162.58 o 
  -2  31   3      351.89      548.59    186.46 o 
  -1  31   3      470.85      544.95    191.67 o 
   0  31   3       19.11      185.55    186.12 o 
   1  31   3      621.44      784.82    203.91 o 
   2  31   3      953.25     1369.94    406.46 o 
   3  31   3      299.84      411.76    138.42 o 
  -3  32   3     1192.57     1384.79    257.66 o 
  -2  32   3      420.68      650.31    199.33 o 
  -1  32   3       39.09      190.55    177.95 o 
   0  32   3      680.80      741.15    277.54 o 
   1  32   3      362.50      647.63    192.43 o 
   2  32   3        1.60      542.75    366.23 o 
 -13   0   4      410.08      434.93     96.17 o 
 -12   0   4      147.26      178.52     56.49 o 
 -11   0   4     1612.39     1607.37    101.13 o 
 -10   0   4     1056.34     1243.47     98.26 o 
  -9   0   4     3540.85     3531.35    185.22 o 
  -8   0   4    11167.92    10566.30    189.14 o 
  -7   0   4     7785.54     8198.38    185.75 o 
  -6   0   4    10529.20    10995.49    208.91 o 
  -5   0   4    22295.88    22110.49    309.92 o 
  -4   0   4    12790.04    12179.36    194.25 o 
  -3   0   4    14048.77    14830.11    206.90 o 
  -2   0   4     7210.97     7034.17    120.12 o 
  -1   0   4     2763.04     2881.95     96.65 o 
   0   0   4    13965.86    13992.92    234.40 o 
   1   0   4    34000.01    33445.88    434.10 o 
   2   0   4     4824.01     4445.02    125.34 o 
   3   0   4     1962.25     1717.24     82.55 o 
   4   0   4     2787.37     2576.17    106.71 o 
   5   0   4     3063.76     2786.18    235.85 o 
   6   0   4      200.84      298.82     66.60 o 
   7   0   4     2977.02     2759.17    123.62 o 
   8   0   4     1567.27     1417.09    100.54 o 
   9   0   4       31.70      168.43     55.55 o 
  10   0   4     4773.74     4715.43    182.33 o 
 -13   1   4     1979.96     1935.71     94.09 o 
 -12   1   4     1483.00     1434.27    101.65 o 
 -11   1   4        0.92       63.62     29.57 o 
 -10   1   4     3515.46     3573.04     88.69 o 
  -9   1   4     6880.90     7015.92    118.68 o 
  -8   1   4      557.01      639.62     47.89 o 
  -7   1   4     5391.23     5370.58    104.87 o 
  -6   1   4    14025.39    15208.84    180.27 o 
  -5   1   4      137.46      159.46     24.18 o 
  -4   1   4    13807.90    13350.30    146.06 o 
  -3   1   4    13451.08    13298.42    153.03 o 
  -2   1   4     2760.86     2630.46     59.09 o 
  -1   1   4    45907.07    46030.47    412.73 o 
   0   1   4    21573.22    22424.93    237.28 o 
   1   1   4      971.75      915.34     58.05 o 
   2   1   4     3735.91     3409.91     67.11 o 
   3   1   4     4797.95     4696.02     87.12 o 
   4   1   4      602.44      699.43     44.62 o 
   5   1   4     8328.07     8101.94    185.91 o 
   6   1   4     9412.38     9294.97    143.97 o 
   7   1   4     2368.78     2392.71     81.87 o 
   8   1   4      345.38      387.80     46.26 o 
   9   1   4     5147.87     4993.04    125.37 o 
  10   1   4      590.62      745.80     95.97 o 
 -14   2   4      506.37      524.11    106.98 o 
 -13   2   4       73.95      215.66     85.31 o 
 -12   2   4     1006.39     1007.90     79.07 o 
 -11   2   4     2897.96     2926.95     85.44 o 
 -10   2   4      640.46      756.45     52.67 o 
  -9   2   4     1892.24     2070.01     84.37 o 
  -8   2   4     3258.86     3188.69     83.33 o 
  -7   2   4      730.87      751.77     54.92 o 
  -6   2   4     6807.15     7602.87    183.73 o 
  -5   2   4     8596.85     8256.39    128.06 o 
  -4   2   4     4243.04     4803.48    133.17 o 
  -3   2   4       19.62       76.79     20.86 o 
  -2   2   4     7646.84     7512.65    106.77 o 
  -1   2   4     5606.57     5893.09    213.32 o 
   0   2   4       22.90       32.68     15.93 o 
   1   2   4     9331.95     9418.98    100.17 o 
   2   2   4     9873.52    10191.88     99.80 o 
   3   2   4       11.67       16.84     20.93 o 
   4   2   4    18063.04    17941.44    279.69 o 
   5   2   4     9333.48     9869.29    146.33 o 
   6   2   4      329.03      461.67     41.00 o 
   7   2   4     7083.90     7248.94    132.28 o 
   8   2   4     4394.60     4339.40    106.94 o 
   9   2   4       15.57      140.45     37.63 o 
  10   2   4     3177.77     3135.48    157.99 o 
  11   2   4     1215.25     1169.60    190.87 o 
 -14   3   4        6.85       42.27     74.25 o 
 -13   3   4     2637.83     2636.30    274.68 o 
 -12   3   4     1665.62     1934.54     86.43 o 
 -11   3   4       16.56       80.81     30.89 o 
 -10   3   4     2838.32     2831.57     88.93 o 
  -9   3   4      455.22      616.35     45.14 o 
  -8   3   4      186.96      196.31     31.84 o 
  -7   3   4     9526.91     8889.94    149.16 o 
  -6   3   4     7549.38     7468.56    159.67 o 
  -5   3   4      365.98      353.10     34.77 o 
  -4   3   4     2368.93     2262.45     61.90 o 
  -3   3   4    10463.85    10656.11    137.51 o 
  -2   3   4     1076.08     1464.15     49.34 o 
  -1   3   4    12967.76    14470.00    155.77 o 
   0   3   4    16444.03    15756.28    152.22 o 
   1   3   4     1030.59     1123.19     36.80 o 
   2   3   4    13559.21    14781.25    138.99 o 
   3   3   4    30642.53    29152.78    217.79 o 
   4   3   4     3304.96     3629.42     93.76 o 
   5   3   4     3338.26     3663.82     84.71 o 
   6   3   4     8615.34     8369.04    135.21 o 
   7   3   4      842.23     1197.61     62.01 o 
   8   3   4     1023.78     1169.59     69.08 o 
   9   3   4     3064.07     2989.58    150.39 o 
  10   3   4      178.64      293.49     74.79 o 
  11   3   4      360.88      477.65     90.00 o 
 -14   4   4      379.61      374.58     77.17 o 
 -13   4   4        1.36      210.72     81.81 o 
 -12   4   4     1425.12     1437.91    121.23 o 
 -11   4   4     2171.77     2175.60     75.76 o 
 -10   4   4      163.27      170.32     32.65 o 
  -9   4   4     1754.09     1704.78     61.33 o 
  -8   4   4     3253.82     3079.71     83.10 o 
  -7   4   4     1478.23     1601.20     66.38 o 
  -6   4   4     5711.02     5857.31    112.98 o 
  -5   4   4     4738.62     4811.56     95.96 o 
  -4   4   4     1077.92     1207.14     48.45 o 
  -3   4   4     9241.49    10095.31    148.29 o 
  -2   4   4    38399.28    39660.81    319.84 o 
  -1   4   4    15534.05    15671.05    151.93 o 
   0   4   4     3472.34     3806.76     65.55 o 
   1   4   4     2533.84     2573.55     49.43 o 
   2   4   4     5974.13     6291.33    119.25 o 
   3   4   4        5.80       70.55     29.09 o 
   4   4   4    16599.78    15992.88    215.53 o 
   5   4   4     2460.94     2513.55     71.92 o 
   6   4   4     2380.15     2509.82     75.39 o 
   7   4   4     5234.04     5255.59    111.65 o 
   8   4   4     1845.69     1832.82     75.23 o 
   9   4   4        7.64       59.25     47.52 o 
  10   4   4     1260.64     1295.56    118.62 o 
  11   4   4      509.49      489.19     97.07 o 
 -13   5   4      934.57      785.34    100.77 o 
 -12   5   4      893.40      920.91    101.04 o 
 -11   5   4       41.60       43.10     38.31 o 
 -10   5   4      505.03      600.81     48.33 o 
  -9   5   4     1214.17     1220.09     55.89 o 
  -8   5   4       54.61       67.24     24.94 o 
  -7   5   4     3722.80     3480.68     83.55 o 
  -6   5   4    10149.04    10379.69    306.21 o 
  -5   5   4      283.74      323.12     34.11 o 
  -4   5   4     2074.72     2082.43    114.80 o 
  -3   5   4     9601.37     9745.33    134.13 o 
  -2   5   4      265.18      432.97     30.79 o 
  -1   5   4    13312.22    13285.76    175.64 o 
   0   5   4    22001.97    24044.29    253.59 o 
   1   5   4     2053.77     1986.35     44.92 o 
   2   5   4    18117.38    17324.14    152.35 o 
   3   5   4     7068.93     7302.30     84.33 o 
   4   5   4        7.24       29.92     22.99 o 
   5   5   4     2490.18     2417.02     69.95 o 
   6   5   4     3561.58     3633.77     87.70 o 
   7   5   4      198.79      226.84     35.89 o 
   8   5   4       56.19       53.59     46.01 o 
   9   5   4     1192.04     1203.02    232.07 o 
  10   5   4      423.60      267.88     74.65 o 
  11   5   4       14.53       -2.25     52.44 o 
  12   5   4      564.25      642.14    106.65 o 
 -13   6   4       31.60       48.05     95.04 o 
 -12   6   4      257.12      299.99     63.60 o 
 -11   6   4      349.87      298.17     45.42 o 
 -10   6   4      206.30      182.99     32.62 o 
  -9   6   4      148.81      135.35     28.99 o 
  -8   6   4     2602.71     2128.19     70.94 o 
  -7   6   4     2139.13     2035.60     66.12 o 
  -6   6   4     3014.33     2743.85     79.12 o 
  -5   6   4    14294.90    14749.53    194.22 o 
  -4   6   4     2069.71     2064.75     63.02 o 
  -3   6   4     3761.62     3755.19     80.68 o 
  -2   6   4    11227.58    11242.54    182.59 o 
  -1   6   4     2764.47     2673.08     57.57 o 
   0   6   4    22702.04    24376.69    193.32 o 
   1   6   4    20291.46    20903.19    173.35 o 
   2   6   4     3564.17     3782.62     60.52 o 
   3   6   4      925.52     1107.68     39.73 o 
   4   6   4     4727.27     4863.80     92.29 o 
   5   6   4      950.77      996.12     52.25 o 
   6   6   4      496.00      566.35     45.95 o 
   7   6   4     1148.41     1194.77     70.44 o 
   8   6   4      632.99      523.02     76.85 o 
   9   6   4        1.01       31.97     48.72 o 
  10   6   4      927.22     1039.33    110.87 o 
  11   6   4      374.94      327.21     78.38 o 
  12   6   4       80.93       48.65    121.57 o 
 -13   7   4      341.61      280.76     90.90 o 
 -12   7   4      392.83      458.52    143.75 o 
 -11   7   4       19.86       -7.87     30.08 o 
 -10   7   4     1488.99     1329.79    113.66 o 
  -9   7   4     1908.73     1849.57     63.79 o 
  -8   7   4      429.90      397.20     41.52 o 
  -7   7   4      482.09      419.70     40.00 o 
  -6   7   4     1183.27     1513.73     66.01 o 
  -5   7   4     1087.13     1290.84     57.41 o 
  -4   7   4     5455.12     5324.42    102.36 o 
  -3   7   4     6172.26     6106.36     98.38 o 
  -2   7   4       86.04      124.76     20.91 o 
  -1   7   4     5013.90     5511.58     96.74 o 
   0   7   4    10697.12    10886.25    113.70 o 
   1   7   4      618.45      679.39     30.84 o 
   2   7   4      166.70      205.02     21.69 o 
   3   7   4     2089.73     1991.17     46.04 o 
   4   7   4      215.41      225.94     33.13 o 
   5   7   4     1628.97     1403.25     57.03 o 
   6   7   4     1898.13     1835.41     66.16 o 
   7   7   4       96.77      128.34     48.32 o 
   8   7   4      200.68      121.61     51.43 o 
   9   7   4      849.21      836.53    127.26 o 
  10   7   4      151.56      139.31     61.14 o 
  11   7   4       11.57       -0.14     90.40 o 
  12   7   4      102.87       59.62     69.76 o 
 -12   8   4      123.29      180.98     90.34 o 
 -11   8   4      158.62      185.17     55.54 o 
 -10   8   4       55.26       35.79     42.85 o 
  -9   8   4     1008.38     1050.96     57.55 o 
  -8   8   4     1039.93     1078.24     58.55 o 
  -7   8   4       39.20       13.60     22.28 o 
  -6   8   4     4445.84     4391.33     92.95 o 
  -5   8   4     8032.62     8251.33    137.01 o 
  -4   8   4       33.67       28.40     21.91 o 
  -3   8   4       74.67       32.81     18.96 o 
  -2   8   4      184.39      236.76     24.96 o 
  -1   8   4       40.65       43.00     17.59 o 
   0   8   4       34.67       16.93     19.86 o 
   1   8   4     2155.70     2013.13     46.71 o 
   2   8   4      327.25      330.79     25.84 o 
   3   8   4       38.09       14.04     14.35 o 
   4   8   4      993.86      874.21     53.60 o 
   5   8   4     1853.59     1994.16     73.35 o 
   6   8   4      116.32      157.44     30.99 o 
   7   8   4      842.50      786.83     88.25 o 
   8   8   4      654.20      701.10     98.24 o 
   9   8   4      436.53      451.89     78.94 o 
  10   8   4     1121.48     1217.50    218.39 o 
  11   8   4      144.18      246.13     71.21 o 
 -12   9   4      217.23       95.89    149.71 o 
 -11   9   4        6.85      -13.18     39.40 o 
 -10   9   4      523.49      606.46     77.17 o 
  -9   9   4        6.95       10.95     26.67 o 
  -8   9   4      113.09       79.88     28.88 o 
  -7   9   4       74.47       55.27     25.16 o 
  -6   9   4      127.39      193.08     38.33 o 
  -5   9   4      153.66      132.43     29.17 o 
  -4   9   4      842.85     1019.96     55.97 o 
  -3   9   4       92.36      164.65     28.05 o 
  -2   9   4       10.94       24.51     17.27 o 
  -1   9   4       39.73      100.12     22.86 o 
   0   9   4      481.37      438.98     28.54 o 
   1   9   4        6.47       25.78     14.62 o 
   2   9   4     9644.60    10060.26    120.86 o 
   3   9   4     1300.91     1171.78     44.33 o 
   4   9   4     1362.69     1161.59     59.05 o 
   5   9   4      599.81      543.04     48.45 o 
   6   9   4     1711.87     1648.48    100.79 o 
   7   9   4      670.39      517.31     74.29 o 
   8   9   4        0.33      -20.28     40.31 o 
   9   9   4      308.74      275.31     68.40 o 
  10   9   4       12.35       16.62     56.35 o 
  11   9   4       65.36      161.39     82.26 o 
 -12  10   4       98.43      151.35    199.98 o 
 -11  10   4      128.15      133.37     54.96 o 
 -10  10   4        0.16      -35.98     39.36 o 
  -9  10   4        0.87       -8.42     26.69 o 
  -8  10   4       56.30       11.99     58.28 o 
  -7  10   4       21.60        1.04     29.26 o 
  -6  10   4      413.09      367.61     45.59 o 
  -5  10   4      600.14      531.22     51.74 o 
  -4  10   4       12.33      -33.05     30.85 o 
  -3  10   4      512.12      376.50     37.07 o 
  -2  10   4       70.54      120.78     23.08 o 
  -1  10   4        1.34       11.95     14.42 o 
   0  10   4        3.98       -7.24     13.25 o 
   1  10   4       11.23      -13.86     13.53 o 
   2  10   4       10.87       16.04     15.30 o 
   3  10   4      612.44      724.67     68.48 o 
   4  10   4       25.62       19.65     22.62 o 
   5  10   4       15.05        3.30     23.30 o 
   6  10   4      105.21      105.05     46.77 o 
   7  10   4      240.66      177.38     57.18 o 
   8  10   4      173.82      150.58     59.22 o 
   9  10   4        8.80       13.50     50.68 o 
  10  10   4      211.24      230.40     69.57 o 
  11  10   4        9.89       98.43     56.90 o 
 -12  11   4        1.27       -3.58     49.19 o 
 -11  11   4       37.35       43.37     47.63 o 
 -10  11   4      285.16      297.47     63.68 o 
  -9  11   4       55.22       47.34     36.95 o 
  -8  11   4       85.96       44.09     34.56 o 
  -7  11   4       34.66       11.16     27.81 o 
  -6  11   4      843.70      847.52     64.53 o 
  -5  11   4      935.96      854.06     79.52 o 
  -4  11   4      800.64      875.32     94.66 o 
  -3  11   4        5.08       12.65     30.15 o 
  -2  11   4        0.01      -16.23     13.54 o 
  -1  11   4      165.29      193.41     23.49 o 
   0  11   4     2056.01     2033.62     50.86 o 
   1  11   4     3196.02     2977.95     59.57 o 
   2  11   4      306.06      432.98     30.72 o 
   3  11   4        9.90      -20.66     26.24 o 
   4  11   4       87.42      127.61     29.46 o 
   5  11   4     1326.05     1115.37     93.85 o 
   6  11   4     1005.87     1103.26    101.59 o 
   7  11   4      199.40      218.21     62.75 o 
   8  11   4       46.31       16.39     49.76 o 
   9  11   4       97.43      107.22     60.62 o 
  10  11   4        4.50      -44.49     48.15 o 
  11  11   4       24.35       85.06    117.32 o 
 -12  12   4        1.22      159.46    204.33 o 
 -11  12   4       86.10       68.63     49.29 o 
 -10  12   4       82.11      106.47    100.08 o 
  -9  12   4      387.22      418.47     58.11 o 
  -8  12   4      137.61      184.73     55.72 o 
  -7  12   4       16.75      -26.11     27.87 o 
  -6  12   4      431.73      381.60     49.47 o 
  -5  12   4      390.55      388.31     46.40 o 
  -4  12   4      623.66      676.05     70.56 o 
  -3  12   4       33.08       74.55     27.42 o 
  -2  12   4      495.75      503.33     40.04 o 
  -1  12   4       13.96       12.20     15.98 o 
   0  12   4       21.62       15.11     15.68 o 
   1  12   4      848.44      696.95     41.47 o 
   2  12   4      816.42      752.45     36.44 o 
   3  12   4      106.21       97.47     38.97 o 
   4  12   4     1437.12     1320.13     59.45 o 
   5  12   4     2536.73     2447.46    118.06 o 
   6  12   4      634.01      485.06     74.35 o 
   7  12   4      969.34      923.07    201.91 o 
   8  12   4      260.13      191.13     62.93 o 
   9  12   4      297.27      294.84     72.02 o 
  10  12   4       76.52       32.55     91.01 o 
  11  12   4       18.21      178.80    215.74 o 
 -12  13   4      211.21      221.07     70.35 o 
 -11  13   4        8.03       11.45     44.28 o 
 -10  13   4      467.42      491.27    107.55 o 
  -9  13   4     1077.90     1066.25    331.02 o 
  -8  13   4      670.77      620.66     64.80 o 
  -7  13   4      448.07      457.28     70.80 o 
  -6  13   4      571.38      638.70     59.63 o 
  -5  13   4      186.24      182.34     38.77 o 
  -4  13   4     1494.67     1420.65     72.57 o 
  -3  13   4     4835.29     4675.89     93.10 o 
  -2  13   4        2.03       -0.07     20.92 o 
  -1  13   4     3209.05     3047.56     63.90 o 
   0  13   4      600.74      527.77     34.58 o 
   1  13   4       51.81       66.91     20.91 o 
   2  13   4     1002.53      971.36     79.57 o 
   3  13   4      764.30      701.43     73.13 o 
   4  13   4     1040.28     1137.67     93.23 o 
   5  13   4      363.16      340.56     61.37 o 
   6  13   4      459.38      502.16     76.27 o 
   7  13   4        9.26       -6.29     43.95 o 
   8  13   4      354.95      303.74     70.53 o 
   9  13   4      862.39      918.10    130.39 o 
  10  13   4       84.77      182.36     67.02 o 
  11  13   4       26.34      100.11    153.95 o 
 -11  14   4      607.14      780.55    250.89 o 
 -10  14   4      591.29      539.92    179.47 o 
  -9  14   4       84.67       33.66     65.67 o 
  -8  14   4     3128.82     3081.71    128.41 o 
  -7  14   4     1324.33     1255.63     76.49 o 
  -6  14   4      292.33      376.23     51.54 o 
  -5  14   4     2445.24     2373.83     92.81 o 
  -4  14   4      542.46      512.21     42.55 o 
  -3  14   4     3666.49     3801.74     80.18 o 
  -2  14   4     9357.70     8530.45    129.96 o 
  -1  14   4      365.55      358.67     37.57 o 
   0  14   4       18.90       25.22     18.01 o 
   1  14   4     3080.26     2885.37     70.00 o 
   2  14   4      548.28      627.57     41.88 o 
   3  14   4      775.55      790.51     77.20 o 
   4  14   4       15.01        9.17     37.22 o 
   5  14   4      230.73      197.45     54.23 o 
   6  14   4       19.38      -13.34     43.24 o 
   7  14   4      908.24      832.76    123.61 o 
   8  14   4      682.37      703.34     95.25 o 
   9  14   4       22.08       96.16     59.68 o 
  10  14   4      153.86      256.62    178.91 o 
  11  14   4      135.30      160.49    129.11 o 
 -12  15   4      250.13      305.10    135.18 o 
 -11  15   4        4.53      130.13    197.98 o 
 -10  15   4      282.23      368.43    123.81 o 
  -9  15   4      629.32      414.54    100.43 o 
  -8  15   4      350.51      427.05     58.32 o 
  -7  15   4     2299.77     2429.98    136.92 o 
  -6  15   4     5512.88     5722.63    143.50 o 
  -5  15   4      613.45      580.54     46.65 o 
  -4  15   4     1925.73     1791.16     63.47 o 
  -3  15   4     3720.65     3701.18     79.96 o 
  -2  15   4      112.51      126.94     26.59 o 
  -1  15   4     6217.31     6102.88    133.34 o 
   0  15   4     1719.72     1701.82     59.44 o 
   1  15   4     1480.45     1547.03     55.27 o 
   2  15   4     4053.90     3831.43    130.34 o 
   3  15   4     2413.27     2260.10    108.56 o 
   4  15   4       47.51       34.13     38.42 o 
   5  15   4      436.49      361.39    108.09 o 
   6  15   4      842.08      948.38     99.40 o 
   7  15   4       19.99       32.97     47.62 o 
   8  15   4      124.88      152.02     61.62 o 
   9  15   4      721.70      829.11    111.20 o 
  10  15   4      111.17      214.23    179.96 o 
 -12  16   4      454.31      375.39     83.80 o 
 -11  16   4     1042.73     1421.83    305.69 o 
 -10  16   4      610.33      625.27    148.21 o 
  -9  16   4      275.35      349.85    114.93 o 
  -8  16   4     2130.85     2211.10    167.99 o 
  -7  16   4     1009.04     1068.90     81.92 o 
  -6  16   4      501.78      525.36     61.07 o 
  -5  16   4     3152.86     3276.09     86.14 o 
  -4  16   4      473.50      413.44     41.57 o 
  -3  16   4      604.52      625.75     44.16 o 
  -2  16   4     6487.54     6317.29    105.59 o 
  -1  16   4     1927.80     1970.07     74.28 o 
   0  16   4      140.87      206.30     30.94 o 
   1  16   4     4574.75     4373.75     90.68 o 
   2  16   4     1779.71     1488.47     88.99 o 
   3  16   4     1346.62     1460.77     96.74 o 
   4  16   4     2553.03     2468.37    119.51 o 
   5  16   4     1211.47     1285.79    110.59 o 
   6  16   4       80.54       96.78     53.43 o 
   7  16   4     1361.38     1458.30    207.94 o 
   8  16   4     1261.71     1443.69    190.22 o 
   9  16   4        4.96       95.54    137.14 o 
  10  16   4      390.59      310.67     88.29 o 
 -10  17   4     1079.75     1109.93    186.86 o 
  -9  17   4      609.90      801.61    133.07 o 
  -8  17   4      250.31      361.45     93.67 o 
  -7  17   4      408.56      470.31     60.13 o 
  -6  17   4     1269.85     1217.23     79.23 o 
  -5  17   4       52.24       35.96     33.76 o 
  -4  17   4     2453.12     2268.29    105.55 o 
  -3  17   4     2737.33     2741.19     72.03 o 
  -2  17   4      742.98      778.82     55.38 o 
  -1  17   4      261.79      291.80     40.92 o 
   0  17   4     3886.84     3533.97    151.32 o 
   1  17   4     1187.85     1200.72     49.96 o 
   2  17   4     1386.34     1337.32     92.57 o 
   3  17   4     4570.37     4225.65    148.53 o 
   4  17   4      672.04      663.67     81.45 o 
   5  17   4      892.34      933.87     98.54 o 
   6  17   4     2557.25     2585.52    135.73 o 
   7  17   4      495.25      611.70     91.12 o 
   8  17   4      721.46      836.60    162.82 o 
   9  17   4     1187.70     1225.38    243.40 o 
  10  17   4      117.70      189.11     79.98 o 
 -11  18   4     1060.29     2381.47    251.19 o 
 -10  18   4       79.84      318.81    169.55 o 
  -9  18   4     1620.64     1819.05    180.98 o 
  -8  18   4     1897.84     1950.89    163.74 o 
  -7  18   4      210.76      181.20     77.59 o 
  -6  18   4     1189.22     1212.38     87.12 o 
  -5  18   4     3306.80     3241.29    109.47 o 
  -4  18   4     2537.59     2542.48     78.02 o 
  -3  18   4        8.47        8.77     22.37 o 
  -2  18   4      548.78      618.03     45.77 o 
  -1  18   4     1358.22     1508.94     71.87 o 
   0  18   4       45.28       44.26     29.34 o 
   1  18   4     5240.97     5254.71     98.82 o 
   2  18   4     4760.59     4665.74    153.39 o 
   3  18   4       65.29       59.81     43.94 o 
   4  18   4     3924.59     3849.90    150.50 o 
   5  18   4     3253.23     3182.53    143.45 o 
   6  18   4      145.90      254.13     66.20 o 
   7  18   4     1511.85     1553.02    156.65 o 
   8  18   4      853.57      931.10    195.22 o 
   9  18   4       51.05      148.45    134.05 o 
  10  18   4      667.07      537.47    109.01 o 
 -10  19   4     1043.78     1068.12    297.77 o 
  -9  19   4     1101.78     1465.10    175.42 o 
  -8  19   4        0.10      111.79     77.93 o 
  -7  19   4      493.64      414.56     99.02 o 
  -6  19   4     1224.88     1279.95     82.99 o 
  -5  19   4        0.96       70.46     37.49 o 
  -4  19   4     2061.70     2206.15     95.30 o 
  -3  19   4     3547.89     3665.87     95.40 o 
  -2  19   4      182.75      211.49     40.40 o 
  -1  19   4     3088.26     3471.35    123.06 o 
   0  19   4     5566.51     5527.15    126.51 o 
   1  19   4     1414.85     1475.87     95.50 o 
   2  19   4     2195.90     2317.06    117.85 o 
   3  19   4     1644.76     1506.65    108.92 o 
   4  19   4       18.30        4.50     43.31 o 
   5  19   4     2229.65     2200.40    154.20 o 
   6  19   4     4059.42     3615.44    162.08 o 
   7  19   4      318.18      339.08     73.04 o 
   8  19   4      357.81      339.88     93.57 o 
   9  19   4     1295.83     1353.98    269.25 o 
 -10  20   4      438.23      774.60    204.99 o 
  -9  20   4      487.90      628.83    123.20 o 
  -8  20   4     2565.03     2446.57    190.99 o 
  -7  20   4      842.36      802.97    127.90 o 
  -6  20   4      101.35       84.17     47.29 o 
  -5  20   4     4960.34     4932.07    136.49 o 
  -4  20   4     1399.44     1575.29    117.28 o 
  -3  20   4      700.25      746.87     60.96 o 
  -2  20   4     7264.29     7359.49    147.05 o 
  -1  20   4     1202.22     1256.56     71.40 o 
   0  20   4     1200.05     1308.63     80.76 o 
   1  20   4     5609.85     5414.41    218.22 o 
   2  20   4     2191.16     2056.29    112.76 o 
   3  20   4       85.09      105.00     49.93 o 
   4  20   4     2392.64     2407.46    171.57 o 
   5  20   4     2393.45     2339.06    130.78 o 
   6  20   4        8.15      105.62     52.38 o 
   7  20   4      900.67      718.86    167.34 o 
   8  20   4      892.61     1187.38    299.13 o 
   9  20   4        0.76       91.95     70.74 o 
 -10  21   4      450.49     2077.80    235.52 o 
  -9  21   4      623.90      823.12    318.46 o 
  -8  21   4        0.29      100.61     73.29 o 
  -7  21   4     2616.31     2533.89    184.62 o 
  -6  21   4     2422.37     2583.63    171.35 o 
  -5  21   4       35.46       88.48     41.75 o 
  -4  21   4     2874.54     2782.97    109.00 o 
  -3  21   4     4609.98     4567.75    231.96 o 
  -2  21   4       24.16      142.39     38.49 o 
  -1  21   4     3790.50     3683.43    108.23 o 
   0  21   4     2829.02     3199.12    122.29 o 
   1  21   4      120.79      229.62     52.48 o 
   2  21   4     3448.62     3523.08    143.58 o 
   3  21   4     2430.01     2499.72    126.65 o 
   4  21   4      223.31      214.55    107.22 o 
   5  21   4      165.10      197.10     63.91 o 
   6  21   4     1437.77     1363.01    126.36 o 
   7  21   4      305.63      410.06    127.66 o 
   8  21   4      170.62      324.69    187.33 o 
   9  21   4     1033.20      855.64    126.39 o 
  -9  22   4      367.23      505.67    245.32 o 
  -8  22   4     1335.90     1484.27    179.44 o 
  -7  22   4      383.63      400.95    100.68 o 
  -6  22   4      768.91      750.02    115.59 o 
  -5  22   4     3141.53     3084.82    184.89 o 
  -4  22   4      808.25      893.97    119.50 o 
  -3  22   4      886.64     1037.36    120.47 o 
  -2  22   4     4526.21     4659.68    122.72 o 
  -1  22   4     2386.40     2497.47     95.46 o 
   0  22   4       42.23       52.13     31.39 o 
   1  22   4     1666.01     1703.10    102.28 o 
   2  22   4     1343.97     1379.31    109.11 o 
   3  22   4      222.84      302.37     64.26 o 
   4  22   4     1800.01     1789.36    121.13 o 
   5  22   4     1428.48     1784.41    140.77 o 
   6  22   4        8.92       81.84     79.13 o 
   7  22   4     1464.72     1437.62    131.81 o 
   8  22   4     1450.35     1758.75    307.01 o 
  -9  23   4      260.85      506.74    256.10 o 
  -8  23   4      151.34      307.55    106.12 o 
  -7  23   4     1636.59     1491.68    173.44 o 
  -6  23   4      915.47      971.02    133.97 o 
  -5  23   4        2.71       75.37     72.14 o 
  -4  23   4      628.30      494.52    100.73 o 
  -3  23   4      908.33     1019.94    124.14 o 
  -2  23   4       35.04       68.76     60.61 o 
  -1  23   4     1211.69     1261.98     77.67 o 
   0  23   4     2593.96     2398.34    112.58 o 
   1  23   4      248.69      309.82     63.99 o 
   2  23   4     2708.14     2994.24    137.74 o 
   3  23   4     3455.22     3466.94    151.50 o 
   4  23   4      706.49      800.58    144.04 o 
   5  23   4      691.83      732.89     95.84 o 
   6  23   4     1997.75     1845.10    241.06 o 
   7  23   4      564.46      850.90    205.74 o 
   8  23   4      491.81      458.03    101.09 o 
 -10  24   4      135.82     1408.59    199.24 o 
  -9  24   4      329.67      456.92    282.05 o 
  -8  24   4      822.17     1255.43    286.02 o 
  -7  24   4      268.92      172.61    158.80 o 
  -6  24   4      140.08      220.77     87.47 o 
  -5  24   4      970.29      845.34    134.41 o 
  -4  24   4      553.67      521.35    104.46 o 
  -3  24   4      446.38      479.35     98.21 o 
  -2  24   4     1865.05     1769.87    140.82 o 
  -1  24   4     1166.24     1305.82     92.55 o 
   0  24   4       13.05      122.20     49.31 o 
   1  24   4     2337.66     2243.65    118.07 o 
   2  24   4     2039.11     1975.91    121.24 o 
   3  24   4       13.68       94.49     68.89 o 
   4  24   4      891.23      931.60    104.25 o 
   5  24   4     1258.28     1332.04    218.68 o 
   6  24   4       22.01      173.42    248.77 o 
   7  24   4     1025.71     1012.99    176.40 o 
   8  24   4      628.06      644.14    205.90 o 
  -9  25   4      573.29     1495.79    743.66 o 
  -8  25   4        2.96      108.18    199.36 o 
  -7  25   4      648.06      651.52    142.32 o 
  -6  25   4      910.48      923.25    136.72 o 
  -5  25   4       36.78       41.88     77.78 o 
  -4  25   4     1595.63     1497.95    152.69 o 
  -3  25   4     1631.73     1671.05    149.60 o 
  -2  25   4        1.39       16.27     61.15 o 
  -1  25   4     1517.54     1683.40    125.40 o 
   0  25   4     2599.95     2369.03    119.54 o 
   1  25   4       95.11      193.07     58.91 o 
   2  25   4      657.24      636.45     87.13 o 
   3  25   4      683.58      722.72     94.28 o 
   4  25   4        0.70       65.76     82.92 o 
   5  25   4      936.64      941.05    136.99 o 
   6  25   4      973.10      921.84    123.50 o 
  -8  26   4      635.39     1020.41    176.52 o 
  -7  26   4      448.06      377.62    102.61 o 
  -6  26   4      142.57      268.50     94.90 o 
  -5  26   4     2357.99     2380.31    177.89 o 
  -4  26   4     1511.95     1679.90    154.76 o 
  -3  26   4       38.01      116.25     73.67 o 
  -2  26   4     1237.54     1132.11    219.19 o 
  -1  26   4       29.20       67.19    137.57 o 
   0  26   4      713.55      788.12     87.32 o 
   1  26   4     1857.46     1689.12    150.56 o 
   2  26   4      410.09      446.18     74.81 o 
   3  26   4      242.21      279.97     70.20 o 
   4  26   4      386.62      486.24     85.99 o 
   5  26   4      213.31      355.27    107.88 o 
   6  26   4       94.33      295.69    261.07 o 
  -8  27   4       14.48      224.73    306.86 o 
  -7  27   4      138.49      172.92    124.42 o 
  -6  27   4      452.62      501.48    197.86 o 
  -5  27   4        1.82       67.43     70.36 o 
  -4  27   4     1049.78     1243.21    146.60 o 
  -3  27   4      676.84      663.18    112.29 o 
  -2  27   4       10.20      160.79    144.31 o 
  -1  27   4     1131.63     1456.35    351.29 o 
   0  27   4      673.26      704.39    190.12 o 
   1  27   4        3.80       49.40     41.44 o 
   2  27   4      413.67      379.29     75.92 o 
   3  27   4      444.64      456.26     79.61 o 
   4  27   4       76.87      170.97     79.00 o 
   5  27   4      592.55      639.51    108.53 o 
   6  27   4      409.79      480.89    104.35 o 
  -7  28   4       76.25      195.70    266.67 o 
  -6  28   4      138.83      182.56    136.63 o 
  -5  28   4      190.45      238.16     91.43 o 
  -4  28   4      155.90      142.96     85.64 o 
  -3  28   4       27.17      160.78    138.73 o 
  -2  28   4      196.79      274.12    155.23 o 
  -1  28   4      383.55      568.01    183.08 o 
   0  28   4       28.02      183.53    246.75 o 
   1  28   4       79.54      133.88     53.90 o 
   2  28   4      172.25      182.12     98.73 o 
   3  28   4       75.72       96.70     89.71 o 
   4  28   4      266.25      371.32    144.02 o 
  -6  29   4       93.74      163.97    111.80 o 
  -5  29   4        1.62       72.17     79.60 o 
  -4  29   4        2.16      174.66    143.52 o 
  -3  29   4        3.76       90.16    133.13 o 
  -2  29   4       52.66      125.14    138.04 o 
  -1  29   4        0.57       26.40    252.09 o 
   0  29   4      148.05      276.83    144.91 o 
   1  29   4       69.90     -185.71    284.48 o 
   2  29   4       45.71      103.35     66.12 o 
   3  29   4      333.45      213.95     97.48 o 
   4  29   4       67.62       34.38     84.62 o 
  -6  30   4        6.83      165.73    200.94 o 
  -5  30   4       23.93      182.27    124.30 o 
  -4  30   4        2.65      162.80    145.14 o 
  -3  30   4        2.64      103.25    143.02 o 
  -2  30   4        0.40      128.17    142.27 o 
  -1  30   4       72.29      186.49    136.36 o 
   0  30   4       70.26      207.45    354.85 o 
   1  30   4       31.63      188.71    236.77 o 
   2  30   4       33.23      211.30     61.50 o 
   3  30   4        9.26      -61.60     55.72 o 
  -4  31   4        1.98      205.15    155.87 o 
  -3  31   4        2.43      225.53    153.06 o 
  -2  31   4       54.41      234.53    148.95 o 
  -1  31   4        4.06      219.02    148.91 o 
   0  31   4        0.95      323.19    148.76 o 
   1  31   4       56.56      450.46    367.78 o 
   2  31   4       19.83     -298.81    315.62 o 
  -2  32   4        1.25      340.33    159.03 o 
  -1  32   4        0.05      421.31    164.04 o 
   0  32   4       74.52      346.73    424.13 o 
 -14   1   5       25.12      -56.43     59.01 o 
 -13   1   5        2.76      -27.85     36.10 o 
 -12   1   5       88.61       77.11     39.23 o 
 -11   1   5      254.79      176.05     38.84 o 
 -10   1   5       66.23       10.92     26.37 o 
  -9   1   5      316.77      318.26     42.29 o 
  -8   1   5     1556.81     1486.18     68.21 o 
  -7   1   5       41.51       72.61     27.48 o 
  -6   1   5       62.24      101.33     25.60 o 
  -5   1   5       54.20       21.43     19.19 o 
  -4   1   5        0.47       20.04     18.80 o 
  -3   1   5       30.00       95.46     22.22 o 
  -2   1   5     3942.88     4033.77     91.16 o 
  -1   1   5      220.46      303.77     46.12 o 
   0   1   5       83.19       56.16     18.91 o 
   1   1   5      785.81      875.00     36.53 o 
   2   1   5      329.71      283.22     24.36 o 
   3   1   5      104.80       68.40     16.43 o 
   4   1   5        6.56       -0.61     22.84 o 
   5   1   5      259.45      201.33     34.53 o 
   6   1   5      420.36      459.96     47.98 o 
   7   1   5      545.61      512.47     53.62 o 
   8   1   5      245.30      220.46     44.82 o 
   9   1   5       25.08      -32.23     34.20 o 
  10   1   5      294.78      284.77     75.75 o 
 -14   2   5      110.65       73.01     71.31 o 
 -13   2   5      434.33      428.98     60.25 o 
 -12   2   5      281.55      263.60     45.21 o 
 -11   2   5       10.66        7.20     27.82 o 
 -10   2   5       98.47      109.92     31.40 o 
  -9   2   5       35.12       45.56     27.38 o 
  -8   2   5      509.89      553.91     52.93 o 
  -7   2   5     4002.91     4087.64    101.98 o 
  -6   2   5      579.41      563.16     45.72 o 
  -5   2   5     1875.27     1654.71     59.20 o 
  -4   2   5     1502.90     1676.69     63.07 o 
  -3   2   5       26.44       17.38     17.14 o 
  -2   2   5      757.31      888.48     46.18 o 
  -1   2   5     2673.99     2737.58     91.84 o 
   0   2   5       80.27      105.09     20.96 o 
   1   2   5      144.62      111.24     19.80 o 
   2   2   5     2564.70     2482.51     51.28 o 
   3   2   5      961.64      796.62     31.79 o 
   4   2   5      310.72      410.19     40.08 o 
   5   2   5       53.56       36.43     25.23 o 
   6   2   5      876.37      918.87     61.10 o 
   7   2   5      710.71      807.59     64.43 o 
   8   2   5      699.11      613.04     60.23 o 
   9   2   5      490.70      452.13     83.58 o 
  10   2   5        7.35      -13.58     80.24 o 
 -14   3   5       52.14       18.10     49.93 o 
 -13   3   5        6.55       13.75     39.04 o 
 -12   3   5      300.25      375.24     52.06 o 
 -11   3   5      273.69      211.39     36.54 o 
 -10   3   5        2.42       -2.58     24.40 o 
  -9   3   5     1722.68     1653.82     69.80 o 
  -8   3   5     1926.65     1904.20     76.43 o 
  -7   3   5      107.11      152.68     32.45 o 
  -6   3   5       10.45        6.51     20.90 o 
  -5   3   5      177.71      198.06     29.68 o 
  -4   3   5     1699.30     1598.69     56.75 o 
  -3   3   5     1628.48     1675.47     79.69 o 
  -2   3   5     5023.98     4511.55     88.31 o 
  -1   3   5     1710.68     1843.17     52.69 o 
   0   3   5     1682.97     2064.80     52.89 o 
   1   3   5     3050.31     3129.18     67.55 o 
   2   3   5       15.35       30.17     14.43 o 
   3   3   5        3.59       11.49     13.46 o 
   4   3   5     1267.54     1233.94     57.21 o 
   5   3   5      248.37      330.97     38.52 o 
   6   3   5     1237.73     1176.32     67.77 o 
   7   3   5      406.77      394.23     47.41 o 
   8   3   5       81.80      111.32     35.86 o 
   9   3   5        5.51       -6.65     48.12 o 
  10   3   5      409.97      405.10     87.68 o 
  11   3   5      218.66      220.41    129.42 o 
 -14   4   5      228.68      183.14     81.96 o 
 -13   4   5      317.46      258.78     68.81 o 
 -12   4   5        0.29      -37.55     33.18 o 
 -11   4   5       35.38       36.68     29.44 o 
 -10   4   5     1882.08     1720.24     67.54 o 
  -9   4   5      337.13      308.89     41.11 o 
  -8   4   5     1331.49     1259.94     65.96 o 
  -7   4   5     1601.37     1464.13     65.72 o 
  -6   4   5     1878.65     1758.89     66.92 o 
  -5   4   5      207.67      154.84     28.21 o 
  -4   4   5     3032.19     2758.51     73.59 o 
  -3   4   5     5426.98     5438.05    100.90 o 
  -2   4   5       96.46       95.75     16.34 o 
  -1   4   5    12709.06    11884.87    134.91 o 
   0   4   5     5845.38     6189.29    104.39 o 
   1   4   5      913.08     1073.78     52.54 o 
   2   4   5     6742.79     6381.95    116.66 o 
   3   4   5     3752.76     3918.12     67.87 o 
   4   4   5     1276.33     1506.06     61.78 o 
   5   4   5     4006.31     3565.50     90.66 o 
   6   4   5     1163.92     1298.58     65.83 o 
   7   4   5        8.37      -16.33     27.53 o 
   8   4   5     1827.94     1770.81     96.13 o 
   9   4   5      524.28      371.57     75.26 o 
  10   4   5        1.19      -77.86     51.91 o 
  11   4   5       77.59       34.29     63.99 o 
 -14   5   5      271.88      209.54     70.67 o 
 -13   5   5        0.16      -32.28     49.19 o 
 -12   5   5      410.12      435.32     70.24 o 
 -11   5   5      899.63      844.36     66.32 o 
 -10   5   5        0.64       72.21     29.83 o 
  -9   5   5      547.10      569.92     52.38 o 
  -8   5   5      375.72      314.07     43.22 o 
  -7   5   5       89.64       83.00     28.83 o 
  -6   5   5     1165.25     1035.52     64.91 o 
  -5   5   5     7280.17     6675.60    120.92 o 
  -4   5   5     3375.94     3464.03     83.46 o 
  -3   5   5       62.52      152.06     20.90 o 
  -2   5   5     8754.84     8946.27    115.91 o 
  -1   5   5       93.81      110.89     19.63 o 
   0   5   5     2066.95     1979.52     53.69 o 
   1   5   5    10901.89    10628.47    118.15 o 
   2   5   5      314.74      297.16     25.33 o 
   3   5   5     2852.14     2518.97     95.63 o 
   4   5   5     7219.08     6929.55    133.38 o 
   5   5   5      355.04      392.99     40.80 o 
   6   5   5     1700.64     1711.87     69.52 o 
   7   5   5      962.67      934.39     63.47 o 
   8   5   5       69.64       81.49     52.28 o 
   9   5   5      495.21      534.90    134.81 o 
  10   5   5      271.45      225.22     75.68 o 
  11   5   5      293.02      278.46     84.75 o 
 -14   6   5      192.69      192.02     71.28 o 
 -13   6   5      679.81      594.40     93.15 o 
 -12   6   5       53.84      122.93     97.21 o 
 -11   6   5      722.83      719.23     73.52 o 
 -10   6   5     3357.34     3332.89     88.99 o 
  -9   6   5      916.94      954.36     64.62 o 
  -8   6   5      399.58      422.20     43.43 o 
  -7   6   5     2985.06     3155.23     91.80 o 
  -6   6   5     1753.78     1850.29     71.72 o 
  -5   6   5      522.68      415.68     71.56 o 
  -4   6   5     6949.18     7181.91    141.43 o 
  -3   6   5     4043.54     4364.60     79.89 o 
  -2   6   5     3712.02     3542.95     71.74 o 
  -1   6   5    16075.19    16617.50    171.43 o 
   0   6   5     7085.13     6945.13    107.93 o 
   1   6   5       78.54       91.18     18.67 o 
   2   6   5     1752.86     1882.53     47.66 o 
   3   6   5     2246.63     2170.05     58.53 o 
   4   6   5      309.17      335.99     36.99 o 
   5   6   5     3296.55     3302.15     87.59 o 
   6   6   5     2104.96     2137.23     75.45 o 
   7   6   5        4.71       -7.13     33.79 o 
   8   6   5     1556.99     1753.06    113.96 o 
   9   6   5     1740.54     1842.16    333.06 o 
  10   6   5      274.46      411.85     81.31 o 
  11   6   5      307.28      189.41     79.77 o 
 -14   7   5      544.58      737.88    136.48 o 
 -12   7   5      856.48      836.05    108.25 o 
 -11   7   5     1223.46     1084.55     73.57 o 
 -10   7   5      453.79      541.25     47.28 o 
  -9   7   5     2922.52     2903.65     90.02 o 
  -8   7   5     2946.88     2938.87     91.68 o 
  -7   7   5      243.04      270.36     39.99 o 
  -6   7   5     9185.30     9340.76    155.60 o 
  -5   7   5     7880.14     7763.12    135.28 o 
  -4   7   5      136.75      131.87     27.41 o 
  -3   7   5     5477.15     5182.59    106.85 o 
  -2   7   5     3693.26     3750.86     77.43 o 
  -1   7   5        3.25       15.91     15.78 o 
   0   7   5      362.40      332.14     26.81 o 
   1   7   5     3053.54     3094.30     61.39 o 
   2   7   5     1107.24     1133.45     40.46 o 
   3   7   5     2131.85     1903.38     54.67 o 
   4   7   5     5294.06     5445.32    121.17 o 
   5   7   5     3741.29     3684.73     91.70 o 
   6   7   5        2.71       31.40     27.43 o 
   7   7   5     1748.00     1731.93    113.67 o 
   8   7   5     1029.84     1112.18    129.07 o 
   9   7   5      827.71      787.46    100.88 o 
  10   7   5     1008.20     1034.40    224.72 o 
  11   7   5      482.04      568.92    106.56 o 
 -14   8   5      182.14      260.12     76.37 o 
 -13   8   5     1281.92     1126.24    122.11 o 
 -12   8   5      381.07      449.46     80.60 o 
 -11   8   5      224.68      237.30     43.36 o 
 -10   8   5     2696.55     2602.87     99.48 o 
  -9   8   5      781.34      854.72     61.37 o 
  -8   8   5     1201.84     1239.28     65.39 o 
  -7   8   5     5615.33     5497.27    123.53 o 
  -6   8   5      929.23      934.05     62.51 o 
  -5   8   5     1215.22     1178.65     82.21 o 
  -4   8   5    15656.07    15723.52    184.81 o 
  -3   8   5     3089.43     3204.49     75.12 o 
  -2   8   5     1752.79     1820.48     53.57 o 
  -1   8   5     4923.04     5135.54     88.43 o 
   0   8   5     3485.31     3503.28     65.99 o 
   1   8   5     3269.84     3294.43     64.03 o 
   2   8   5     9834.06     9974.13    131.19 o 
   3   8   5     4574.76     4294.99    106.09 o 
   4   8   5      949.90      922.20     62.79 o 
   5   8   5     2535.04     2633.76     89.43 o 
   6   8   5     4166.14     3920.13    148.85 o 
   7   8   5       93.35      114.58     63.61 o 
   8   8   5     1169.64     1259.63    118.78 o 
   9   8   5     2097.12     1978.28    135.58 o 
  10   8   5      115.44      246.35     69.63 o 
  11   8   5      892.40      903.59    125.52 o 
 -14   9   5      291.95      330.50     84.12 o 
 -12   9   5      948.61      916.42    107.89 o 
 -11   9   5      977.46     1060.42     97.33 o 
 -10   9   5        2.66       64.70     32.85 o 
  -9   9   5     3431.15     3316.85     98.04 o 
  -8   9   5     4762.42     4565.74    106.93 o 
  -7   9   5     1088.72     1127.27     60.98 o 
  -6   9   5     2477.49     2367.98     80.53 o 
  -5   9   5     4045.51     4136.88    100.78 o 
  -4   9   5      654.07      724.71     49.19 o 
  -3   9   5     9707.15     9627.00    137.17 o 
  -2   9   5    17773.25    17474.63    205.59 o 
  -1   9   5     1082.17     1151.17     42.06 o 
   0   9   5     2163.89     2255.31     54.87 o 
   1   9   5    11744.21    11699.30    129.42 o 
   2   9   5     1966.25     2035.80     80.04 o 
   3   9   5     1602.43     1432.08     94.20 o 
   4   9   5     3415.28     3138.76     92.83 o 
   5   9   5      180.05      195.71     37.32 o 
   6   9   5     2365.57     2656.12    129.21 o 
   7   9   5     3710.63     3383.05    146.62 o 
   8   9   5     1512.30     1666.45    218.87 o 
   9   9   5      814.82     1003.00    163.73 o 
  10   9   5      716.91      773.47    169.84 o 
  11   9   5      464.42      531.39    109.94 o 
 -13  10   5      805.17      955.93    114.33 o 
 -12  10   5      297.42      234.63     66.48 o 
 -11  10   5       96.29      177.03     53.86 o 
 -10  10   5     1420.96     1318.66     77.62 o 
  -9  10   5      252.25      383.31     45.99 o 
  -8  10   5      673.30      647.43     55.60 o 
  -7  10   5     5177.76     5068.71    110.61 o 
  -6  10   5     3292.93     3197.17    125.30 o 
  -5  10   5      646.21      682.10     64.83 o 
  -4  10   5    12329.12    11452.07    200.71 o 
  -3  10   5    10037.99    10385.81    146.98 o 
  -2  10   5      362.33      499.38     37.48 o 
  -1  10   5     7137.41     7060.44     98.87 o 
   0  10   5     6907.10     7239.67     99.74 o 
   1  10   5     2341.00     2373.52     56.93 o 
   2  10   5    15892.03    15465.86    174.60 o 
   3  10   5     4481.70     4386.24     74.41 o 
   4  10   5      186.88      216.26     36.27 o 
   5  10   5     4556.43     4699.49    159.00 o 
   6  10   5     1960.76     2264.69    122.78 o 
   7  10   5       19.01      105.52     51.58 o 
   8  10   5     1356.99     1403.88    203.20 o 
   9  10   5     1117.41     1194.92    123.31 o 
  10  10   5       41.64       79.62    160.87 o 
  11  10   5      368.65      310.62     93.40 o 
 -12  11   5      458.72      433.37     82.86 o 
 -11  11   5     1032.96     1025.17    193.17 o 
 -10  11   5       21.29       93.24     35.56 o 
  -9  11   5     3208.67     3086.36     96.24 o 
  -8  11   5     3480.75     3071.23     90.85 o 
  -7  11   5      239.57      269.31     39.13 o 
  -6  11   5     3922.68     3863.37     94.62 o 
  -5  11   5     5176.25     4998.32    114.41 o 
  -4  11   5     1096.79     1107.04     56.31 o 
  -3  11   5     5897.10     5860.97    110.65 o 
  -2  11   5    13125.86    13122.90    140.53 o 
  -1  11   5     4584.48     4653.99     81.18 o 
   0  11   5     5367.25     5087.76     83.86 o 
   1  11   5     9694.62     9580.38    117.21 o 
   2  11   5     1245.86     1256.96     56.14 o 
   3  11   5     3246.11     3197.71    121.21 o 
   4  11   5     6134.27     6083.36    130.13 o 
   5  11   5     1237.18     1352.35    105.13 o 
   6  11   5     3028.17     2814.35    135.73 o 
   7  11   5     2179.02     2189.34    124.68 o 
   8  11   5      312.10      366.19     87.86 o 
   9  11   5      985.80     1095.02    138.38 o 
  10  11   5      935.95     1113.28    131.05 o 
  11  11   5      467.06      423.80     98.61 o 
 -12  12   5      355.94      453.78    141.63 o 
 -11  12   5      632.28      879.29    157.55 o 
 -10  12   5     2562.01     2380.91    200.34 o 
  -9  12   5     1200.46     1261.28     71.16 o 
  -8  12   5       79.57      157.88     36.25 o 
  -7  12   5     2193.36     2210.48     78.57 o 
  -6  12   5     1305.31     1411.68     64.71 o 
  -5  12   5     1473.48     1537.04     70.44 o 
  -4  12   5     2557.26     2659.39     80.47 o 
  -3  12   5     2543.00     2521.83     76.47 o 
  -2  12   5     1957.83     2032.46     56.25 o 
  -1  12   5     5185.00     5063.31     85.74 o 
   0  12   5     3077.75     2791.72     63.58 o 
   1  12   5        0.16       12.01     22.51 o 
   2  12   5     6266.08     6040.81     97.76 o 
   3  12   5     3458.26     3197.87    124.71 o 
   4  12   5       26.32       36.00     38.81 o 
   5  12   5     3421.21     3339.62    141.26 o 
   6  12   5     2077.86     2151.91    120.93 o 
   7  12   5      103.08      137.64     56.00 o 
   8  12   5     1852.19     1872.90    127.96 o 
   9  12   5     1794.58     1909.36    144.51 o 
  10  12   5       63.12      179.96     80.06 o 
 -12  13   5      617.93      656.07     97.05 o 
 -11  13   5     1493.60     1669.00    182.61 o 
 -10  13   5        5.53      126.51     61.68 o 
  -9  13   5     2620.44     2595.03     91.30 o 
  -8  13   5     2805.58     2908.49     92.78 o 
  -7  13   5      225.93      272.08     40.74 o 
  -6  13   5     4805.31     4585.83    106.25 o 
  -5  13   5     5916.25     6194.69    139.22 o 
  -4  13   5      628.89      733.66     55.28 o 
  -3  13   5      318.40      378.88     36.21 o 
  -2  13   5     1065.22     1059.66     44.71 o 
  -1  13   5      975.74     1020.41     44.79 o 
   0  13   5     1230.17     1287.55     65.23 o 
   1  13   5     3127.87     3012.38     74.05 o 
   2  13   5      154.37      110.49     22.66 o 
   3  13   5     1932.09     1942.87    102.11 o 
   4  13   5     5551.43     5180.16    176.62 o 
   5  13   5     3984.99     3733.48    149.48 o 
   6  13   5      459.91      463.43     74.92 o 
   7  13   5     1922.69     1729.39    129.51 o 
   8  13   5      486.38      646.50     98.20 o 
   9  13   5      735.90      719.40    147.19 o 
  10  13   5     1650.85     1733.59    160.39 o 
 -13  14   5      457.45      681.63    180.49 o 
 -11  14   5      459.87      658.47    133.21 o 
 -10  14   5     1915.71     2075.94    118.10 o 
  -9  14   5      560.28      609.28     63.02 o 
  -8  14   5       29.31       31.71     32.12 o 
  -7  14   5     2142.24     2055.76     77.87 o 
  -6  14   5     1067.69      849.73     65.84 o 
  -5  14   5      290.43      259.49     37.17 o 
  -4  14   5     2802.82     2808.37     74.41 o 
  -3  14   5      656.25      626.51     41.39 o 
  -2  14   5      454.93      417.87     38.45 o 
  -1  14   5     4395.74     4228.05     84.12 o 
   0  14   5     2449.14     2500.27     63.10 o 
   1  14   5      392.33      401.24     44.03 o 
   2  14   5     1750.05     1884.43     98.74 o 
   3  14   5     2669.47     2618.40    120.39 o 
   4  14   5       12.90       44.36     40.70 o 
   5  14   5     1845.97     1697.83    110.64 o 
   6  14   5     1735.30     2004.47    120.92 o 
   7  14   5       42.62       61.17     50.42 o 
   8  14   5     1677.96     1820.28    201.07 o 
   9  14   5     1755.24     1938.31    146.79 o 
  10  14   5      132.26      181.96     76.88 o 
 -11  15   5      529.40      499.19    118.01 o 
 -10  15   5        3.35       62.91     70.43 o 
  -9  15   5      806.75      968.08     95.46 o 
  -8  15   5     1298.82     1274.59     77.00 o 
  -7  15   5      572.21      512.57     63.84 o 
  -6  15   5      356.76      332.33     55.45 o 
  -5  15   5     2193.22     2155.31     74.14 o 
  -4  15   5      592.38      619.18     46.80 o 
  -3  15   5     1927.72     1965.12     59.86 o 
  -2  15   5     5373.71     5250.93    101.66 o 
  -1  15   5     3134.47     3000.74     70.23 o 
   0  15   5      502.58      518.29     44.25 o 
   1  15   5     5763.22     5737.76    106.68 o 
   2  15   5      734.88      894.94    101.82 o 
   3  15   5     1236.38     1143.15     97.58 o 
   4  15   5     2275.36     2232.13    119.83 o 
   5  15   5      265.34      272.91     62.78 o 
   6  15   5      759.43      846.83     98.80 o 
   7  15   5     1683.86     1680.66    125.40 o 
   8  15   5      452.07      497.52     87.21 o 
   9  15   5      285.97      209.80    155.68 o 
  10  15   5      460.13      416.47    117.80 o 
 -11  16   5        0.33      -43.70     90.71 o 
 -10  16   5       83.69      152.71     75.87 o 
  -9  16   5      246.74      184.09     57.45 o 
  -8  16   5        4.67       -8.05     35.29 o 
  -7  16   5       21.93       76.01     39.30 o 
  -6  16   5     1403.36     1515.96     89.89 o 
  -5  16   5      124.11       98.75     31.61 o 
  -4  16   5     2083.33     2087.88     81.58 o 
  -3  16   5     3007.26     3048.96     69.51 o 
  -2  16   5       34.19       67.67     23.37 o 
  -1  16   5     1744.96     1581.30     55.06 o 
   0  16   5      649.06      720.49     50.50 o 
   1  16   5      889.01      829.51     51.21 o 
   2  16   5     5403.10     4884.01    156.93 o 
   3  16   5     1627.17     1614.67    103.70 o 
   4  16   5      169.01      151.13     53.85 o 
   5  16   5     1522.46     1344.19    110.34 o 
   6  16   5      790.35      953.35    105.00 o 
   7  16   5        0.38       26.14     49.74 o 
   8  16   5      375.48      359.50    158.81 o 
   9  16   5      198.49      333.76    209.88 o 
  10  16   5       13.30       71.87    113.37 o 
 -11  17   5      197.78      261.25     93.77 o 
 -10  17   5       43.35       74.07     85.48 o 
  -9  17   5      206.48      239.94    105.61 o 
  -8  17   5     1365.59     1398.87     89.66 o 
  -7  17   5      765.67      726.79     74.19 o 
  -6  17   5        8.31      -24.03     33.86 o 
  -5  17   5      646.56      613.39     52.46 o 
  -4  17   5      423.65      364.16     44.03 o 
  -3  17   5     2450.04     2550.67     65.92 o 
  -2  17   5     3799.89     3712.77     76.29 o 
  -1  17   5      674.86      715.70     45.61 o 
   0  17   5       39.15       22.93     24.58 o 
   1  17   5     1515.03     1392.57     90.11 o 
   2  17   5      387.14      451.44     68.47 o 
   3  17   5      281.28      202.80     55.41 o 
   4  17   5      602.65      586.86     80.39 o 
   5  17   5       62.14       40.93     46.57 o 
   6  17   5      248.88      255.57     92.09 o 
   7  17   5      565.95      588.51    128.85 o 
   8  17   5      137.15      210.69     94.28 o 
   9  17   5       46.31      254.02    278.63 o 
 -10  18   5      120.28      238.87    116.37 o 
  -9  18   5       99.22      130.32    130.44 o 
  -8  18   5      359.48      466.61    124.43 o 
  -7  18   5      730.78      738.16     74.82 o 
  -6  18   5      178.22      160.35     53.06 o 
  -5  18   5       54.52       61.26     37.98 o 
  -4  18   5     1399.24     1306.75     69.57 o 
  -3  18   5      248.22      231.74     35.68 o 
  -2  18   5       27.58       19.30     22.34 o 
  -1  18   5      244.23      230.00     33.19 o 
   0  18   5       32.88       -9.77     25.16 o 
   1  18   5       27.63       -5.72     40.70 o 
   2  18   5      629.16      602.30     78.39 o 
   3  18   5      327.05      242.26     59.65 o 
   4  18   5      993.31     1140.45    109.05 o 
   5  18   5       49.26       42.56     50.18 o 
   6  18   5      761.48      736.15    110.74 o 
   7  18   5      112.28      139.83     60.95 o 
   8  18   5       59.84      112.82     90.33 o 
   9  18   5      262.53      212.83     85.32 o 
 -10  19   5       22.47      123.10    196.59 o 
  -9  19   5       77.91      178.14    168.20 o 
  -8  19   5      189.17      279.67    153.18 o 
  -7  19   5      173.16      170.44     48.96 o 
  -6  19   5      500.07      498.66     65.02 o 
  -5  19   5      380.44      459.30     62.44 o 
  -4  19   5       95.70       67.17     33.73 o 
  -3  19   5        7.29       -3.34     26.60 o 
  -2  19   5       12.05       -7.28     22.61 o 
  -1  19   5      373.76      309.67     42.76 o 
   0  19   5       39.28       30.84     25.17 o 
   1  19   5        8.37      -18.99     41.17 o 
   2  19   5      278.52      299.72     64.18 o 
   3  19   5      287.24      329.84     65.86 o 
   4  19   5       34.46       -2.72     44.52 o 
   5  19   5      348.80      355.93     74.38 o 
   6  19   5      279.84      329.40    120.94 o 
   7  19   5       19.27       62.80     53.64 o 
   8  19   5       64.12      126.57    136.70 o 
 -10  20   5      202.90      910.90    555.28 o 
  -9  20   5      145.77      257.06    257.61 o 
  -8  20   5       24.94       66.64     72.43 o 
  -7  20   5        0.40       31.61     67.77 o 
  -6  20   5      293.58      290.36     56.14 o 
  -5  20   5      228.57      184.48     51.27 o 
  -4  20   5        0.20      -54.25     36.17 o 
  -3  20   5      701.88      721.75     54.59 o 
  -2  20   5       18.28       14.07     27.66 o 
  -1  20   5      210.02      167.75     44.27 o 
   0  20   5      182.80      121.69     39.47 o 
   1  20   5      323.87      302.84     62.72 o 
   2  20   5       10.94      -32.12     38.25 o 
   3  20   5       14.11       19.06     45.01 o 
   4  20   5        1.45      -32.86     44.84 o 
   5  20   5       20.72       10.55     47.48 o 
   6  20   5        5.23        0.73     64.55 o 
   7  20   5       84.50      133.09    106.25 o 
   8  20   5        0.03      101.50    111.92 o 
  -9  21   5       22.18      189.06    295.34 o 
  -8  21   5       42.28      152.30    184.90 o 
  -7  21   5        0.50       61.59     80.53 o 
  -6  21   5       22.62       -5.46     38.55 o 
  -5  21   5       41.98        6.31     36.74 o 
  -4  21   5       26.53       27.43     40.67 o 
  -3  21   5       74.25       57.30     32.40 o 
  -2  21   5       10.91       21.70     35.37 o 
  -1  21   5      587.74      500.24     45.67 o 
   0  21   5      178.58       51.15     43.49 o 
   1  21   5      132.87       76.63     48.82 o 
   2  21   5      143.76      121.74     54.11 o 
   3  21   5      174.86      266.36     65.33 o 
   4  21   5        1.02      -30.48     66.61 o 
   5  21   5       46.49       19.16     70.88 o 
   6  21   5       15.04        8.01     86.02 o 
   7  21   5      117.42      209.74    179.02 o 
   8  21   5      154.58      194.02    101.06 o 
  -9  22   5       10.96      206.04    266.30 o 
  -8  22   5       66.16      162.86    119.57 o 
  -7  22   5      173.76      282.67     99.69 o 
  -6  22   5        9.05      -28.80     40.29 o 
  -5  22   5      205.91      240.13     55.06 o 
  -4  22   5      260.89      211.54     53.36 o 
  -3  22   5        0.02      -19.27     63.75 o 
  -2  22   5      110.76      122.27     41.72 o 
  -1  22   5       15.75      -15.95     25.43 o 
   0  22   5       64.61       50.43     65.43 o 
   1  22   5        8.27        2.42     48.67 o 
   2  22   5      339.30      296.79     95.17 o 
   3  22   5        5.89       39.43     57.61 o 
   4  22   5       53.71      121.41     58.54 o 
   5  22   5       18.69       41.06     70.91 o 
   6  22   5      287.21      230.21    113.81 o 
   7  22   5       88.88       97.83     69.22 o 
  -8  23   5      178.36      207.44    174.62 o 
  -7  23   5       25.81       62.11     72.76 o 
  -6  23   5      817.31      747.78    144.67 o 
  -5  23   5      239.79      269.36     57.80 o 
  -4  23   5        2.40      -38.62     62.30 o 
  -3  23   5      174.92      211.07     77.78 o 
  -2  23   5      474.08      443.22     57.49 o 
  -1  23   5       31.24       22.32     45.46 o 
   0  23   5       98.94      144.29     51.75 o 
   1  23   5      258.53      273.72     65.06 o 
   2  23   5      184.06      183.14     76.15 o 
   3  23   5      119.47      117.78     58.71 o 
   4  23   5      888.38      771.34    133.76 o 
   5  23   5      112.37      124.73    104.42 o 
   6  23   5        2.89       57.40    110.84 o 
   7  23   5      235.18      177.98     79.51 o 
  -8  24   5        2.59      134.93    216.96 o 
  -7  24   5      210.41      196.53    195.35 o 
  -6  24   5      332.94      366.09    104.29 o 
  -5  24   5      108.48       83.20     78.64 o 
  -4  24   5      126.53      135.00     86.67 o 
  -3  24   5      354.77      369.73     91.92 o 
  -2  24   5       35.06       68.37     71.61 o 
  -1  24   5     1637.11     1670.62    164.99 o 
   0  24   5     1831.31     1423.93    121.05 o 
   1  24   5        6.57       85.75     58.59 o 
   2  24   5      382.89      414.38    114.16 o 
   3  24   5      187.44      228.51     67.66 o 
   4  24   5      131.20      191.03     85.49 o 
   5  24   5      463.86      563.63    200.95 o 
   6  24   5       82.40      786.22    123.79 o 
  -8  25   5       55.56      233.24    244.84 o 
  -7  25   5        2.22      177.14    128.11 o 
  -6  25   5      679.67      831.64    164.93 o 
  -5  25   5      786.56      712.63    122.86 o 
  -4  25   5      356.74      325.17     89.86 o 
  -3  25   5      131.83      153.27     77.14 o 
  -2  25   5     1031.64     1061.93    253.06 o 
  -1  25   5       89.58       46.64     49.26 o 
   0  25   5      665.40      723.30    114.94 o 
   1  25   5     2765.61     2503.20    128.40 o 
   2  25   5      230.99      250.01     80.84 o 
   3  25   5      535.59      621.19    169.93 o 
   4  25   5     1355.43     1640.36    276.54 o 
   5  25   5       49.18      150.76    184.94 o 
   6  25   5      118.49      133.46     78.02 o 
  -8  26   5      129.11      462.38    362.06 o 
  -7  26   5      620.39      790.78    140.57 o 
  -6  26   5      129.71      253.69    248.38 o 
  -5  26   5       47.23       60.10     70.77 o 
  -4  26   5      423.46      476.97    102.38 o 
  -3  26   5      806.92      865.62    120.13 o 
  -2  26   5       31.99       80.64    124.61 o 
  -1  26   5      911.01      864.78    194.57 o 
   0  26   5     1067.22     1054.92     98.82 o 
   1  26   5       37.49      100.86     71.43 o 
   2  26   5     1219.97     1089.13    108.37 o 
   3  26   5      379.58      592.96    127.41 o 
   4  26   5       21.73       92.68     84.20 o 
   5  26   5      572.41      507.47    105.05 o 
  -8  27   5      527.25      753.44    313.79 o 
  -7  27   5        0.11       67.46    101.85 o 
  -6  27   5      320.10      458.19    118.93 o 
  -5  27   5      409.73      533.74    119.20 o 
  -4  27   5        0.10      170.73     77.73 o 
  -3  27   5      653.05      761.45    181.14 o 
  -2  27   5      908.60     1172.40    215.02 o 
  -1  27   5       19.05      295.71    137.12 o 
   0  27   5      136.04      193.44     60.60 o 
   1  27   5      639.61      639.53    122.05 o 
   2  27   5       65.53      131.59    127.56 o 
   3  27   5      113.54      139.42     69.96 o 
   4  27   5     1068.08     1095.27    134.19 o 
  -7  28   5      953.94     1178.38    166.97 o 
  -6  28   5       80.95       45.60    102.60 o 
  -5  28   5      316.88      445.61    153.76 o 
  -4  28   5      897.11     1131.20    139.70 o 
  -3  28   5      378.13      632.85    170.29 o 
  -2  28   5       96.33      291.59    140.15 o 
  -1  28   5      427.43      579.36    166.48 o 
   0  28   5       60.31      288.90    163.96 o 
   1  28   5       61.95        6.71     59.64 o 
   2  28   5      401.60      280.15     82.26 o 
   3  28   5      509.97      373.98     91.22 o 
   4  28   5       26.97      131.71    100.67 o 
  -6  29   5      424.13      454.45    244.73 o 
  -5  29   5      364.06      384.75    143.50 o 
  -4  29   5       17.60      315.33    150.44 o 
  -3  29   5      829.79     1080.96    209.17 o 
  -2  29   5      843.36     1145.85    208.69 o 
  -1  29   5        0.94      355.02    180.01 o 
   0  29   5      713.83     1378.85    472.05 o 
   1  29   5      663.91      458.83    106.18 o 
   2  29   5      215.48       98.14     70.59 o 
   3  29   5       19.70      -38.01     81.97 o 
  -5  30   5       76.61      484.32    202.64 o 
  -4  30   5      715.51     1027.41    307.92 o 
  -3  30   5      643.68     1150.83    290.12 o 
  -2  30   5      150.54      711.90    202.77 o 
  -1  30   5      973.45     1553.54    300.70 o 
   0  30   5      371.84      875.91    299.73 o 
   1  30   5       87.50      611.86    490.82 o 
   2  30   5      612.79      581.91    132.89 o 
  -3  31   5      188.59      631.55    279.02 o 
  -2  31   5      693.72     1106.79    381.55 o 
  -1  31   5       12.71      449.22    398.66 o 
   0  31   5      464.96     1226.29    450.72 o 
   1  31   5      750.75     1906.08    679.93 o 
 -14   0   6      124.27       86.88     72.54 o 
 -13   0   6      958.13      942.33    103.14 o 
 -12   0   6     2310.30     2350.99    128.97 o 
 -11   0   6     1077.53     1219.61    104.63 o 
 -10   0   6      235.36      250.81     69.93 o 
  -9   0   6      110.63      165.69     61.21 o 
  -8   0   6      850.74      831.30     98.78 o 
  -7   0   6     1474.43     1626.97     87.30 o 
  -6   0   6     7718.82     7614.08    167.33 o 
  -5   0   6     9453.34     9018.34    231.45 o 
  -4   0   6      480.23      562.21     69.86 o 
  -3   0   6     4025.62     4156.07    148.15 o 
  -2   0   6     4700.61     4533.00    149.95 o 
  -1   0   6     5305.93     5569.91    162.83 o 
   0   0   6     4504.88     5071.23    154.08 o 
   1   0   6     8624.38     9280.79    309.20 o 
   2   0   6      368.30      438.99     92.53 o 
   3   0   6    19325.59    18983.13    341.88 o 
   4   0   6    17229.32    16460.55    624.83 o 
   5   0   6     1400.47     1742.77    127.13 o 
   6   0   6     2708.84     2930.07    220.81 o 
   7   0   6     5797.92     5745.11    196.19 o 
   8   0   6      208.35      382.03     75.23 o 
   9   0   6     1579.61     1638.83    128.85 o 
 -14   1   6      712.33      626.81    112.88 o 
 -13   1   6      895.48      816.90     68.87 o 
 -12   1   6        0.16       77.19     36.16 o 
 -11   1   6     1669.90     1634.26     78.01 o 
 -10   1   6     1781.56     1805.93     83.05 o 
  -9   1   6     1886.94     1836.82     81.90 o 
  -8   1   6     1830.76     1762.15    106.68 o 
  -7   1   6     9589.10     9107.88    156.04 o 
  -6   1   6     2005.61     2246.02    111.66 o 
  -5   1   6     1777.40     1872.32     62.16 o 
  -4   1   6     9258.93     8933.17    130.70 o 
  -3   1   6     8419.18     9146.50    130.79 o 
  -2   1   6    22416.00    22926.26    272.67 o 
  -1   1   6    21881.73    21445.82    257.49 o 
   0   1   6     7482.92     7862.87    136.66 o 
   1   1   6     2881.22     3513.83    163.84 o 
   2   1   6    17445.98    16937.97    300.84 o 
   3   1   6     5321.82     5413.82     85.74 o 
   4   1   6      617.22      908.59     70.99 o 
   5   1   6    10133.25     9936.61    171.27 o 
   6   1   6     4364.32     4422.43    117.89 o 
   7   1   6      342.74      541.39     58.00 o 
   8   1   6     5124.11     4762.50    132.22 o 
   9   1   6     1680.56     1617.88    117.33 o 
 -14   2   6      227.84      315.93     56.79 o 
 -13   2   6      297.59      404.71     60.82 o 
 -12   2   6     1524.53     1500.80     86.25 o 
 -11   2   6      845.72      877.15     64.62 o 
 -10   2   6      515.03      618.85     59.77 o 
  -9   2   6     5076.58     4565.08    151.20 o 
  -8   2   6     3404.37     3710.20    104.79 o 
  -7   2   6      367.90      371.91     44.37 o 
  -6   2   6    12071.07    11076.79    168.01 o 
  -5   2   6     8265.80     8317.73    135.68 o 
  -4   2   6      197.69      275.50     31.04 o 
  -3   2   6    12967.01    12419.24    186.72 o 
  -2   2   6    10123.88    10876.65    170.53 o 
  -1   2   6      856.57     1070.97    209.12 o 
   0   2   6    14414.68    13264.22    167.78 o 
   1   2   6    11283.48    11092.78    176.28 o 
   2   2   6       82.72       80.13     53.50 o 
   3   2   6     2991.53     2993.17     61.25 o 
   4   2   6     5695.69     5332.83    122.15 o 
   5   2   6     1980.09     2353.27     87.97 o 
   6   2   6     1718.91     2002.34     84.64 o 
   7   2   6     3149.65     3279.08    111.38 o 
   8   2   6       71.45      195.08     44.38 o 
   9   2   6     1204.63     1158.91    123.03 o 
  10   2   6     1627.76     1396.81    137.85 o 
 -14   3   6      584.12      640.36     96.01 o 
 -13   3   6     1270.99     1165.94     89.48 o 
 -12   3   6      278.09      288.28     47.32 o 
 -11   3   6      660.05      673.75     59.09 o 
 -10   3   6     3288.30     3308.73     99.23 o 
  -9   3   6      348.04      510.07     85.94 o 
  -8   3   6     3463.04     3327.56    135.60 o 
  -7   3   6     8030.69     7432.08    172.42 o 
  -6   3   6     1082.87     1277.82     60.69 o 
  -5   3   6     8237.32     7905.18    133.87 o 
  -4   3   6    14318.84    13885.00    181.69 o 
  -3   3   6     3487.31     3580.74     86.00 o 
  -2   3   6     5092.33     5023.77    294.40 o 
  -1   3   6    12971.52    13725.56    193.69 o 
   0   3   6     1062.08     1271.81    136.35 o 
   1   3   6     4463.18     4570.47    111.84 o 
   2   3   6     6467.62     6522.16     96.92 o 
   3   3   6     3500.82     3638.37     64.34 o 
   4   3   6      530.00      557.70     48.75 o 
   5   3   6     7483.88     7590.54    141.01 o 
   6   3   6     3271.83     3267.70     96.99 o 
   7   3   6      215.38      318.29     48.61 o 
   8   3   6     2893.20     2946.15    107.81 o 
   9   3   6     1099.79     1184.19    127.22 o 
  10   3   6       48.53       73.44     66.16 o 
 -14   4   6      146.07      118.19     74.98 o 
 -13   4   6      186.68      221.56     51.66 o 
 -12   4   6     1152.56      993.57     80.38 o 
 -11   4   6      453.22      468.86     51.48 o 
 -10   4   6      958.81     1054.90     68.82 o 
  -9   4   6     5279.86     5065.61    128.30 o 
  -8   4   6     2324.91     2185.53    140.24 o 
  -7   4   6      790.43      763.49     60.10 o 
  -6   4   6     3881.89     3773.55     97.07 o 
  -5   4   6      469.24      437.06     50.41 o 
  -4   4   6      273.82      383.19     55.10 o 
  -3   4   6     4452.67     3966.98     91.95 o 
  -2   4   6     3502.58     3496.26     93.45 o 
  -1   4   6     2554.53     2717.82     71.39 o 
   0   4   6     9024.73     8862.80    153.87 o 
   1   4   6     8058.83     8016.43    116.90 o 
   2   4   6      593.45      668.20     38.66 o 
   3   4   6     1130.60     1142.37     42.08 o 
   4   4   6     4311.94     4208.87    102.35 o 
   5   4   6       38.24      129.42     33.51 o 
   6   4   6     3074.43     3168.99     97.09 o 
   7   4   6     3245.84     3239.02    100.48 o 
   8   4   6        3.01       73.44     61.17 o 
   9   4   6      924.27      911.26    117.43 o 
  10   4   6     1068.41      914.25    122.02 o 
  11   4   6       74.88       44.08    119.57 o 
 -14   5   6      444.19      423.71     85.16 o 
 -13   5   6      944.89      887.27     79.79 o 
 -12   5   6       26.03       24.92     37.44 o 
 -11   5   6     1272.74     1240.29     75.15 o 
 -10   5   6     1303.10     1365.48     74.47 o 
  -9   5   6        0.96       81.78     34.90 o 
  -8   5   6     2128.47     1994.78     83.24 o 
  -7   5   6     1163.41     1108.61     68.23 o 
  -6   5   6       29.32       33.48     26.07 o 
  -5   5   6     6858.54     6706.48    126.38 o 
  -4   5   6     7045.52     7039.73    125.76 o 
  -3   5   6     2057.95     2066.93     69.96 o 
  -2   5   6      342.21      417.46     36.02 o 
  -1   5   6     6649.16     6462.38    102.05 o 
   0   5   6     6349.92     6464.33    108.63 o 
   1   5   6     2134.06     2312.63     58.28 o 
   2   5   6     8720.31     8330.79    110.86 o 
   3   5   6     6445.23     6157.78     95.13 o 
   4   5   6     1144.91     1265.79     68.00 o 
   5   5   6     5638.19     5392.14    119.54 o 
   6   5   6      787.57      866.01     63.82 o 
   7   5   6       75.68      188.57     41.47 o 
   8   5   6     1902.33     1666.06    128.55 o 
   9   5   6      181.68      227.46     75.42 o 
  10   5   6      163.42      144.42    111.86 o 
  11   5   6      488.01      535.81    109.60 o 
 -14   6   6       23.40       11.91     55.03 o 
 -13   6   6      196.76      222.35     79.15 o 
 -12   6   6     1287.53     1139.09     85.10 o 
 -11   6   6       85.63       69.67     38.85 o 
 -10   6   6      344.81      353.00     47.21 o 
  -9   6   6      605.45      562.11     53.62 o 
  -8   6   6      458.08      442.02     51.14 o 
  -7   6   6     1971.05     1905.94     78.76 o 
  -6   6   6     4066.11     3861.28    101.53 o 
  -5   6   6     1005.61     1048.27     56.05 o 
  -4   6   6     2174.88     2158.51     72.96 o 
  -3   6   6     4234.08     4502.21    149.58 o 
  -2   6   6     8308.19     8057.79    123.51 o 
  -1   6   6     1306.65     1361.08     49.72 o 
   0   6   6      588.77      572.79     39.65 o 
   1   6   6     6049.03     5781.89     90.86 o 
   2   6   6       79.77      137.02     22.45 o 
   3   6   6     2427.03     2371.15     94.77 o 
   4   6   6     2507.25     2315.74     87.87 o 
   5   6   6       21.27       95.58     33.08 o 
   6   6   6     2904.72     2844.54     91.51 o 
   7   6   6     1931.77     1660.82    123.48 o 
   8   6   6      128.78      198.49     79.34 o 
   9   6   6      850.97      991.71    112.84 o 
  10   6   6      277.13      274.49     85.49 o 
  11   6   6       43.05       53.02     71.33 o 
 -14   7   6       88.64       75.23     63.85 o 
 -13   7   6      207.07      225.53     68.58 o 
 -12   7   6       72.85       94.38     42.26 o 
 -11   7   6      695.31      697.21     67.68 o 
 -10   7   6      463.88      511.10     54.61 o 
  -9   7   6       12.75        2.98     29.22 o 
  -8   7   6      697.11      643.19     59.47 o 
  -7   7   6     3339.59     3199.15     97.68 o 
  -6   7   6      338.51      369.74     43.83 o 
  -5   7   6       13.30        1.52     23.12 o 
  -4   7   6      367.19      533.67     38.68 o 
  -3   7   6      397.16      512.71     46.30 o 
  -2   7   6     2591.99     2855.59     69.82 o 
  -1   7   6     6489.12     6351.76    103.89 o 
   0   7   6     2449.24     2320.13     58.26 o 
   1   7   6       16.76       47.57     17.95 o 
   2   7   6     2375.73     2406.46     59.05 o 
   3   7   6     2421.57     2080.12     84.08 o 
   4   7   6      943.54      966.10     70.07 o 
   5   7   6     1461.12     1443.22     79.70 o 
   6   7   6       93.31      109.19     38.92 o 
   7   7   6      101.52       44.51     47.51 o 
   8   7   6      953.13      909.78    132.34 o 
   9   7   6      303.12      348.69    102.19 o 
  10   7   6        1.05       26.16    112.51 o 
 -14   8   6        7.69      -17.92     61.15 o 
 -13   8   6        3.94      -21.21     51.59 o 
 -12   8   6      418.80      465.92     92.47 o 
 -11   8   6       87.52       80.29     69.99 o 
 -10   8   6      248.40      248.12     56.23 o 
  -9   8   6      180.81      232.29     40.02 o 
  -8   8   6      171.40      206.25     40.54 o 
  -7   8   6      114.03      162.65     44.17 o 
  -6   8   6     5098.93     5183.96    120.13 o 
  -5   8   6     1428.87     1400.61     61.01 o 
  -4   8   6       15.96       32.25     23.41 o 
  -3   8   6     1515.88     1443.56     53.49 o 
  -2   8   6      228.97      306.11     32.97 o 
  -1   8   6     2162.56     2509.42     66.65 o 
   0   8   6      796.96      843.42     54.69 o 
   1   8   6       13.12       47.01     19.06 o 
   2   8   6     1227.22     1325.95     46.39 o 
   3   8   6      441.13      490.31     37.75 o 
   4   8   6      230.48      197.03     40.58 o 
   5   8   6       29.06        6.31     30.68 o 
   6   8   6        2.52      -39.70     40.74 o 
   7   8   6      184.73      166.15     61.15 o 
   8   8   6      155.95      137.16     62.83 o 
   9   8   6      174.71      165.30     66.98 o 
  10   8   6      142.71      288.58    200.89 o 
 -13   9   6       62.27       22.83     55.82 o 
 -12   9   6        0.03      -39.19     49.50 o 
 -11   9   6       13.18       33.92     50.79 o 
 -10   9   6      228.05      214.60     42.45 o 
  -9   9   6      420.11      439.51     50.48 o 
  -8   9   6       57.48       53.96     30.31 o 
  -7   9   6     1265.21     1281.59     77.77 o 
  -6   9   6       58.88       86.82     31.06 o 
  -5   9   6     1329.64     1304.45     62.36 o 
  -4   9   6     1771.32     1722.40     62.86 o 
  -3   9   6       79.10       28.39     32.37 o 
  -2   9   6     4306.07     4273.16    115.20 o 
  -1   9   6      853.31      968.37     82.10 o 
   0   9   6     1796.75     1756.70     53.07 o 
   1   9   6      380.98      342.63     30.40 o 
   2   9   6       19.59       18.15     17.19 o 
   3   9   6       30.33       -4.31     33.13 o 
   4   9   6       36.35       61.37     32.49 o 
   5   9   6      138.95      134.89     39.43 o 
   6   9   6      100.86       96.84     54.49 o 
   7   9   6       75.72       58.54     53.75 o 
   8   9   6        0.82      -15.48     51.04 o 
   9   9   6       85.59      104.24     93.73 o 
  10   9   6      126.60      141.28     79.62 o 
 -13  10   6       12.49      -26.94     53.89 o 
 -12  10   6        2.10        4.02     62.98 o 
 -11  10   6        2.62      -45.41     30.27 o 
 -10  10   6       59.13       32.93     37.68 o 
  -9  10   6      151.46      112.96     40.79 o 
  -8  10   6      479.29      432.80     48.42 o 
  -7  10   6      340.92      366.31     51.96 o 
  -6  10   6       28.98       43.81     29.93 o 
  -5  10   6      714.01      774.26     57.06 o 
  -4  10   6       10.87       22.01     25.27 o 
  -3  10   6       47.97       56.07     23.45 o 
  -2  10   6      269.40      326.15     33.64 o 
  -1  10   6        0.09       -9.42     16.65 o 
   0  10   6      334.12      350.74     31.23 o 
   1  10   6       13.64        9.64     16.88 o 
   2  10   6       43.08        4.90     16.80 o 
   3  10   6       98.12       79.94     42.06 o 
   4  10   6       38.54      -41.17     27.45 o 
   5  10   6      646.95      659.22     85.75 o 
   6  10   6       77.73       75.10     52.47 o 
   7  10   6        2.47      -16.99     45.64 o 
   8  10   6      167.51      143.27     65.12 o 
   9  10   6       73.76      109.06     68.97 o 
  10  10   6       20.91      -14.04     65.42 o 
 -13  11   6       72.28        7.17    100.95 o 
 -12  11   6       38.42        1.86     52.34 o 
 -11  11   6       15.16       27.16     89.64 o 
 -10  11   6      121.01      120.84     38.63 o 
  -9  11   6        1.44      -41.34     27.56 o 
  -8  11   6      226.60      213.86     50.27 o 
  -7  11   6      331.00      293.68     73.32 o 
  -6  11   6      151.47      137.85     37.12 o 
  -5  11   6      367.52      375.49     44.73 o 
  -4  11   6      118.70      134.89     31.33 o 
  -3  11   6     1342.44     1292.90     58.13 o 
  -2  11   6      626.02      609.82     43.56 o 
  -1  11   6      512.65      551.27     38.62 o 
   0  11   6       18.31        7.33     17.53 o 
   1  11   6        1.31      -14.30     18.65 o 
   2  11   6       70.16       39.22     21.28 o 
   3  11   6        1.72      -21.69     33.69 o 
   4  11   6       92.93       66.09     34.68 o 
   5  11   6      689.40      767.05     89.41 o 
   6  11   6      554.15      574.01     85.19 o 
   7  11   6       22.47       16.49     48.56 o 
   8  11   6      132.53       44.80     73.06 o 
   9  11   6       69.59      101.36     63.58 o 
  10  11   6        2.13      -23.18     64.87 o 
 -13  12   6       54.37      -19.58     55.15 o 
 -12  12   6       10.43      -19.44     50.87 o 
 -11  12   6      152.78      113.86     63.71 o 
 -10  12   6       23.74       34.58     49.01 o 
  -9  12   6       86.76       15.10     42.68 o 
  -8  12   6       96.76      126.10     36.64 o 
  -7  12   6      147.43      193.81     38.17 o 
  -6  12   6     2243.43     2096.79     85.66 o 
  -5  12   6      724.86      822.82     61.61 o 
  -4  12   6       83.29      111.80     31.78 o 
  -3  12   6     3170.93     3047.33     84.64 o 
  -2  12   6       40.54       37.87     20.93 o 
  -1  12   6      161.55      189.55     27.40 o 
   0  12   6      248.30      176.71     26.36 o 
   1  12   6      103.05       93.46     22.23 o 
   2  12   6      717.38      694.01     79.10 o 
   3  12   6      102.57      128.33     46.67 o 
   4  12   6       20.46       -3.40     40.60 o 
   5  12   6      544.02      454.78     76.65 o 
   6  12   6       12.66      -27.39     45.03 o 
   7  12   6       58.70       90.29     57.08 o 
   8  12   6        0.36      -40.61     61.97 o 
   9  12   6       18.68       78.67    158.19 o 
  10  12   6       55.99       84.25     83.06 o 
 -13  13   6       32.47       -5.74     53.26 o 
 -12  13   6       14.00      -74.74     50.67 o 
 -11  13   6       32.47       17.64     92.61 o 
 -10  13   6      231.18      191.14     49.86 o 
  -9  13   6        4.35       67.33     34.30 o 
  -8  13   6      519.56      524.22     54.35 o 
  -7  13   6      552.65      618.12     64.15 o 
  -6  13   6      177.97      193.61     40.65 o 
  -5  13   6      728.50      806.54     62.10 o 
  -4  13   6      825.40      848.17     66.62 o 
  -3  13   6       92.59       91.01     25.90 o 
  -2  13   6     1522.75     1523.56     53.91 o 
  -1  13   6      448.82      517.69     38.52 o 
   0  13   6      179.93      202.69     27.96 o 
   1  13   6      434.73      522.37     41.25 o 
   2  13   6      127.11       85.79     41.06 o 
   3  13   6       23.28       43.55     39.98 o 
   4  13   6      285.77      334.60     65.22 o 
   5  13   6      643.56      677.72     88.08 o 
   6  13   6       35.53       52.84     49.87 o 
   7  13   6       14.15       11.81     72.26 o 
   8  13   6      130.94      126.89     65.41 o 
   9  13   6       50.90      142.54    192.07 o 
 -13  14   6      153.05      208.64     76.25 o 
 -11  14   6       62.22       44.87     55.78 o 
 -10  14   6      478.57      694.64    179.36 o 
  -9  14   6      644.65      735.35     67.48 o 
  -8  14   6      126.16      105.13     56.74 o 
  -7  14   6       32.55        7.12     29.07 o 
  -6  14   6      251.06      276.32     41.94 o 
  -5  14   6       84.82       84.23     35.76 o 
  -4  14   6      267.38      303.01     43.21 o 
  -3  14   6     2979.47     3074.70     91.34 o 
  -2  14   6      504.27      461.94     40.95 o 
  -1  14   6      280.60      308.80     33.67 o 
   0  14   6     3112.47     3118.39     73.38 o 
   1  14   6     2153.02     1979.87     59.14 o 
   2  14   6       12.36      -15.47     33.08 o 
   3  14   6     1052.27     1099.97    162.94 o 
   4  14   6      828.22      775.47    100.76 o 
   5  14   6       42.96       33.02     45.99 o 
   6  14   6     1077.78     1125.62    126.12 o 
   7  14   6      580.17      659.44    104.50 o 
   8  14   6        0.62      -24.29     60.38 o 
   9  14   6       92.79      229.44    249.88 o 
 -12  15   6        0.14       16.06     54.32 o 
 -10  15   6      314.84      397.92     93.72 o 
  -9  15   6       91.55      120.48     43.67 o 
  -8  15   6      112.70      120.29     36.97 o 
  -7  15   6      382.26      387.00     48.53 o 
  -6  15   6       86.41      113.22     33.07 o 
  -5  15   6     1319.70     1234.96     75.98 o 
  -4  15   6     4440.71     4251.85    110.98 o 
  -3  15   6      735.21      678.59     52.61 o 
  -2  15   6        5.52       10.42     22.59 o 
  -1  15   6      843.16      804.41     48.05 o 
   0  15   6      208.66      199.45     29.74 o 
   1  15   6     1310.98     1387.47     99.16 o 
   2  15   6     3765.42     3450.24    137.72 o 
   3  15   6      306.28      368.20     66.85 o 
   4  15   6      679.66      691.31     86.04 o 
   5  15   6     2069.88     1893.47    132.66 o 
   6  15   6      244.09      325.14    158.01 o 
   7  15   6      562.65      540.89     89.28 o 
   8  15   6      736.37      760.35    242.83 o 
   9  15   6       17.23        3.17     63.10 o 
 -11  16   6      419.81      382.26     84.71 o 
 -10  16   6      325.82      505.55    131.62 o 
  -9  16   6     2791.94     2773.69    114.44 o 
  -8  16   6     1022.53     1094.32     76.24 o 
  -7  16   6        0.80       12.15     38.55 o 
  -6  16   6     1749.76     1737.39     77.38 o 
  -5  16   6     1093.07     1107.11     58.78 o 
  -4  16   6        0.72       42.52     28.13 o 
  -3  16   6     1862.94     1861.35     90.45 o 
  -2  16   6      823.00      854.99     51.29 o 
  -1  16   6       10.57       -0.44     21.73 o 
   0  16   6     6359.80     6331.94    108.71 o 
   1  16   6     3764.70     3675.12    140.03 o 
   2  16   6        5.25       70.69     43.64 o 
   3  16   6     2182.67     1950.05    113.73 o 
   4  16   6     2044.99     1918.31    119.53 o 
   5  16   6      194.68      303.20     69.11 o 
   6  16   6     1118.89     1114.02    155.04 o 
   7  16   6      992.91     1009.00    244.05 o 
   8  16   6        0.97      143.81    185.67 o 
   9  16   6      549.27      362.68    131.98 o 
 -11  17   6      495.07      503.62     93.67 o 
 -10  17   6     1273.64     1320.56    128.66 o 
  -9  17   6        4.69      185.41     56.63 o 
  -8  17   6     1164.37     1225.44     81.12 o 
  -7  17   6     3149.38     3223.13    103.82 o 
  -6  17   6      310.87      381.93     49.76 o 
  -5  17   6     1866.29     1872.17     67.43 o 
  -4  17   6     2251.50     2177.11     69.05 o 
  -3  17   6      130.79      167.88     31.83 o 
  -2  17   6     4865.34     4800.86     95.30 o 
  -1  17   6     2803.90     2797.97     74.88 o 
   0  17   6      121.66      157.21     33.26 o 
   1  17   6     1904.73     1835.91    105.48 o 
   2  17   6     1978.73     1938.18    111.59 o 
   3  17   6       19.97       37.96     42.57 o 
   4  17   6      843.35      877.79    100.27 o 
   5  17   6     1767.76     1790.73    130.84 o 
   6  17   6      630.95      627.81     93.24 o 
   7  17   6      289.70      419.58    119.52 o 
   8  17   6     1442.83     1367.26    153.15 o 
   9  17   6      342.27      414.32    134.05 o 
 -11  18   6     1106.80     1101.97    124.15 o 
  -9  18   6     1749.19     1869.54    126.85 o 
  -8  18   6      643.11      597.64     62.55 o 
  -7  18   6      858.17      950.38     89.36 o 
  -6  18   6     4483.20     4651.66    120.89 o 
  -5  18   6     1873.35     1938.65     68.79 o 
  -4  18   6      200.05      223.69     34.67 o 
  -3  18   6     5719.53     5464.07     97.25 o 
  -2  18   6     2919.79     2959.90     87.64 o 
  -1  18   6       86.33      122.28     28.60 o 
   0  18   6     4223.22     4232.69    149.48 o 
   1  18   6     2107.51     2058.47    115.16 o 
   2  18   6      120.49      172.52     55.52 o 
   3  18   6     3098.06     2972.82    139.44 o 
   4  18   6     2962.55     2734.97    139.36 o 
   5  18   6      112.97      183.02     61.05 o 
   6  18   6      814.01      776.11    251.03 o 
   7  18   6     1426.32     1392.44    242.42 o 
 -11  19   6      663.97      968.08    120.46 o 
 -10  19   6     1184.69     1062.23    120.68 o 
  -9  19   6       23.31      147.38    111.78 o 
  -8  19   6      814.55      830.43     93.89 o 
  -7  19   6     2193.87     2291.87    140.15 o 
  -6  19   6      140.83      217.84     44.84 o 
  -5  19   6      782.11      809.68     65.70 o 
  -4  19   6     3374.13     3212.20    129.66 o 
  -3  19   6      285.30      264.14     34.11 o 
  -2  19   6     2929.62     2882.39     81.68 o 
  -1  19   6     3837.69     3828.79     99.81 o 
   0  19   6     1225.17     1377.26    106.80 o 
   1  19   6     1416.31     1450.92    124.96 o 
   2  19   6     2924.47     2832.02    135.69 o 
   3  19   6      868.74      943.25    143.16 o 
   4  19   6      219.88      332.23     71.43 o 
   5  19   6     2155.65     2178.79    132.53 o 
   6  19   6      617.13      649.61    144.30 o 
   7  19   6      601.98      567.64    111.86 o 
   8  19   6     1731.12     3950.15    331.70 o 
 -11  20   6      461.35      597.45    130.63 o 
  -9  20   6     1285.92     1347.59    152.64 o 
  -8  20   6      566.43      567.36     86.36 o 
  -7  20   6      179.91      234.19     47.52 o 
  -6  20   6     2506.35     2545.58     95.68 o 
  -5  20   6     2562.88     2489.99    139.43 o 
  -4  20   6       41.83       79.86     30.15 o 
  -3  20   6     2809.34     2960.95     76.59 o 
  -2  20   6     4178.38     4332.40     93.67 o 
  -1  20   6      397.39      448.91     43.36 o 
   0  20   6     1911.02     2099.01    110.40 o 
   1  20   6     4001.04     3932.15    154.95 o 
   2  20   6        0.76       86.01     50.08 o 
   3  20   6     2983.52     2697.71    256.66 o 
   4  20   6     3944.25     3711.45    163.97 o 
   5  20   6       20.06      147.42     59.56 o 
   6  20   6     1970.99     2145.84    275.10 o 
   7  20   6     2084.06     1992.93    294.25 o 
 -10  21   6      527.22      532.14    165.88 o 
  -9  21   6        0.09      -11.47     56.10 o 
  -8  21   6      683.04      728.42     91.86 o 
  -7  21   6     1232.76     1218.08     84.46 o 
  -6  21   6       96.15      202.35     46.12 o 
  -5  21   6      841.81      867.37     70.46 o 
  -4  21   6     3180.98     3281.53    100.67 o 
  -3  21   6      339.31      394.58     39.99 o 
  -2  21   6      795.78      919.41     60.43 o 
  -1  21   6     3798.17     3776.48    119.46 o 
   0  21   6     1439.40     1645.14    102.44 o 
   1  21   6     1892.72     1993.18    152.04 o 
   2  21   6     3318.96     3183.16    147.22 o 
   3  21   6     1799.22     1837.78    133.64 o 
   4  21   6      703.64      732.70    104.66 o 
   5  21   6     2757.46     2425.47    194.79 o 
   6  21   6      742.70      875.00    132.61 o 
   7  21   6      221.83      285.47    114.11 o 
  -9  22   6     1229.60     1369.21    135.37 o 
  -8  22   6      969.19     1223.44    121.45 o 
  -7  22   6       16.78       92.54     53.32 o 
  -6  22   6     1952.99     1891.53     90.82 o 
  -5  22   6     1801.68     1873.39     88.84 o 
  -4  22   6      285.07      432.38     52.58 o 
  -3  22   6     2847.10     2913.16    107.35 o 
  -2  22   6     1688.53     1817.49    104.87 o 
  -1  22   6       21.37      122.73     48.30 o 
   0  22   6     3712.24     3539.40    141.29 o 
   1  22   6     5445.19     5326.30    184.05 o 
   2  22   6      339.55      496.46     82.36 o 
   3  22   6      605.27      750.78     96.01 o 
   4  22   6     1277.96     1250.03    123.53 o 
   5  22   6        0.27      140.00    122.23 o 
   6  22   6      589.25      588.79    107.53 o 
   7  22   6      996.60      732.41    119.55 o 
 -10  23   6      567.73      587.98    104.20 o 
  -8  23   6      628.90      789.32    124.69 o 
  -7  23   6     1438.59     1447.84    119.69 o 
  -6  23   6      226.78      291.39     52.16 o 
  -5  23   6     1924.30     2221.60    104.28 o 
  -4  23   6     3157.91     3330.44    108.83 o 
  -3  23   6      610.00      843.30     80.08 o 
  -2  23   6      628.84      696.51     94.33 o 
  -1  23   6     1390.31     1397.33    138.47 o 
   0  23   6      340.55      326.77     79.21 o 
   1  23   6     1049.64     1214.84    104.38 o 
   2  23   6     1038.06     1005.17    133.75 o 
   3  23   6      189.22      230.56     67.25 o 
   4  23   6      377.96      550.98    150.28 o 
   5  23   6      795.41      651.43    109.18 o 
   6  23   6      475.46      566.16    106.46 o 
  -9  24   6      632.61      653.67    104.39 o 
  -8  24   6      595.56      842.17     98.56 o 
  -7  24   6       64.01      195.81    128.56 o 
  -6  24   6     1581.53     1483.58    119.92 o 
  -5  24   6     1506.77     1580.32     95.02 o 
  -4  24   6       31.97       48.64     51.94 o 
  -3  24   6     1574.52     1786.17     99.74 o 
  -2  24   6      763.02      821.38    170.48 o 
  -1  24   6      100.84      171.80     54.73 o 
   0  24   6      863.76      990.14     98.67 o 
   1  24   6     1191.69     1108.10    104.58 o 
   2  24   6       39.54      129.63    116.44 o 
   3  24   6      483.38      572.20    157.20 o 
   4  24   6      684.78      587.87    105.82 o 
   5  24   6       31.15       70.70     65.88 o 
  -8  25   6      251.32      305.31    127.48 o 
  -7  25   6      383.94      564.95    124.88 o 
  -6  25   6        1.50       28.78     51.49 o 
  -5  25   6      129.18      225.03     61.81 o 
  -4  25   6      493.94      526.45     78.14 o 
  -3  25   6       86.84      105.30     50.63 o 
  -2  25   6      607.00      737.10    170.38 o 
  -1  25   6     1369.81     1312.70    109.15 o 
   0  25   6      682.00      722.81     88.75 o 
   1  25   6      180.13      321.12    127.23 o 
   2  25   6     1111.24     1304.40    211.92 o 
   3  25   6      343.76      357.10     94.16 o 
   5  25   6      831.74      654.61    116.61 o 
  -8  26   6        2.09      -19.61     64.87 o 
  -7  26   6      211.18      415.73     95.72 o 
  -6  26   6      222.32      319.27    145.82 o 
  -5  26   6      316.25      342.82     72.66 o 
  -4  26   6      121.88      139.13     59.06 o 
  -3  26   6      254.73      351.75    236.08 o 
  -2  26   6      788.20     1032.28    292.87 o 
  -1  26   6      237.47      406.93    188.71 o 
   0  26   6      160.35      169.13     76.82 o 
   1  26   6      625.52      643.71    124.03 o 
   2  26   6       25.13       31.94     57.56 o 
   3  26   6      268.88      346.23     90.79 o 
   4  26   6      978.28      842.69    122.45 o 
  -7  27   6      164.12      282.32    172.49 o 
  -6  27   6      143.66      274.08     88.35 o 
  -5  27   6       13.27       18.21    106.94 o 
  -4  27   6       28.00       51.62     51.59 o 
  -3  27   6       17.85      -46.85    186.28 o 
  -2  27   6       51.84      353.17    253.25 o 
  -1  27   6      459.16      719.07    265.06 o 
   0  27   6      325.28      287.24     71.50 o 
   1  27   6       32.43     -117.76     92.52 o 
   2  27   6      399.71      332.94     89.98 o 
   3  27   6      315.46      404.14    126.81 o 
  -6  28   6      161.42      269.30     72.52 o 
  -5  28   6      210.83      206.35     71.02 o 
  -4  28   6        0.18      330.41    218.92 o 
  -3  28   6       62.33      151.57    223.10 o 
  -2  28   6       38.46      168.08    276.56 o 
  -1  28   6        7.70       57.67    283.94 o 
   0  28   6      287.76      -28.55    306.11 o 
   1  28   6      121.08       27.12     65.97 o 
   2  28   6        2.77      -69.65    309.33 o 
   3  28   6       20.95     -276.89    301.87 o 
  -5  29   6      316.84      273.48    142.78 o 
  -4  29   6      361.95      789.29    282.90 o 
  -3  29   6        5.34       61.74    211.95 o 
  -2  29   6       40.80       82.80    257.99 o 
  -1  29   6        5.57      480.42    358.99 o 
   0  29   6        4.52       26.50    312.55 o 
   1  29   6       73.50      -84.79     56.53 o 
   2  29   6       78.99     -210.96    323.26 o 
  -4  30   6       13.87      474.06    229.81 o 
  -3  30   6       62.30      324.32    246.14 o 
  -2  30   6       23.13      342.93    266.47 o 
  -1  30   6        0.88        9.63    299.45 o 
   0  30   6       15.10     -119.70    319.10 o 
 -14   1   7        0.54      -24.97     44.83 o 
 -13   1   7        9.77        9.57     37.13 o 
 -12   1   7       14.93       -2.08     33.74 o 
 -11   1   7       49.22       35.33     37.73 o 
 -10   1   7      323.14      274.33     53.63 o 
  -9   1   7      154.31      107.79     43.89 o 
  -8   1   7     1328.75     1292.00     88.86 o 
  -7   1   7       15.59      -10.31     27.22 o 
  -6   1   7      787.24      740.03     64.40 o 
  -5   1   7      275.16      348.67     47.22 o 
  -4   1   7      280.15      331.36     43.42 o 
  -3   1   7     2404.14     2417.87    100.65 o 
  -2   1   7      311.86      325.85     41.51 o 
  -1   1   7     1017.18     1096.27     62.15 o 
   0   1   7     1651.55     1670.51     69.04 o 
   1   1   7       45.10       53.72     24.41 o 
   2   1   7      279.10      271.62     30.93 o 
   3   1   7      111.83       83.26     22.46 o 
   4   1   7      233.14      217.42     43.44 o 
   5   1   7      333.74      312.71     50.15 o 
   6   1   7        4.24      -28.08     32.37 o 
   7   1   7       80.92       33.12     40.21 o 
   8   1   7       23.63      -26.68     40.08 o 
   9   1   7       56.54        3.83     63.63 o 
 -14   2   7       97.92      100.70     47.92 o 
 -13   2   7       41.68       10.51     39.92 o 
 -12   2   7       12.55      -22.42     33.75 o 
 -11   2   7      204.59      155.88     45.31 o 
 -10   2   7      227.84      192.16     49.07 o 
  -9   2   7      522.48      455.23     60.88 o 
  -8   2   7       70.88       59.44     36.29 o 
  -7   2   7      465.46      366.10     51.34 o 
  -6   2   7        0.47      -15.64     25.70 o 
  -5   2   7     3910.80     3583.32     85.83 o 
  -4   2   7     5440.97     5523.92    104.30 o 
  -3   2   7      217.56      259.86     34.64 o 
  -2   2   7     4861.35     4964.77    178.56 o 
  -1   2   7     1034.74     1104.49     59.65 o 
   0   2   7      147.10      223.77     53.70 o 
   1   2   7     3134.62     2945.76     81.72 o 
   2   2   7      129.28      162.19     27.78 o 
   3   2   7      572.44      663.86     39.85 o 
   4   2   7     3230.34     3036.41    114.89 o 
   5   2   7      631.74      710.80     65.71 o 
   6   2   7      227.43      190.90     46.31 o 
   7   2   7      404.30      351.82     57.32 o 
   8   2   7      152.30       24.02     57.27 o 
   9   2   7        0.47      -42.38     57.39 o 
 -14   3   7       11.75       32.91     42.13 o 
 -13   3   7       66.88       -3.50     47.01 o 
 -12   3   7      343.49      258.32     73.85 o 
 -11   3   7        0.35      -28.10     33.18 o 
 -10   3   7      430.25      404.43     60.95 o 
  -9   3   7      655.19      605.59     67.63 o 
  -8   3   7      127.16      120.04     41.11 o 
  -7   3   7      393.63      357.74     50.98 o 
  -6   3   7     2578.65     2417.00     77.81 o 
  -5   3   7        5.79       60.26     23.11 o 
  -4   3   7      578.42      620.54     45.78 o 
  -3   3   7      872.94     1026.59     58.20 o 
  -2   3   7      137.61      157.23     32.98 o 
  -1   3   7     5753.06     5491.28    123.32 o 
   0   3   7     6503.66     6689.95    134.84 o 
   1   3   7      610.20      738.19     71.39 o 
   2   3   7     1293.92     1231.52     53.11 o 
   3   3   7     3124.68     3065.24    111.58 o 
   4   3   7      366.40      386.81     57.91 o 
   5   3   7      841.61      805.70     68.14 o 
   6   3   7     1381.66     1329.76     86.30 o 
   7   3   7      149.94      176.14     47.92 o 
   8   3   7      116.70       71.94     65.92 o 
   9   3   7      683.90      598.42    152.94 o 
  10   3   7      223.62      198.86     81.03 o 
 -14   4   7      415.19      490.60    105.72 o 
 -13   4   7      202.70      122.70     47.82 o 
 -12   4   7        2.05       15.01     38.96 o 
 -11   4   7      829.13      780.62     72.06 o 
 -10   4   7      444.93      424.67     62.81 o 
  -9   4   7      379.60      445.28     60.91 o 
  -8   4   7     2805.72     2713.83    106.92 o 
  -7   4   7      788.99      670.89     64.58 o 
  -6   4   7      218.12      201.78     33.99 o 
  -5   4   7     2665.77     2580.28     79.84 o 
  -4   4   7     2279.26     2311.74     74.80 o 
  -3   4   7      514.86      528.37     47.64 o 
  -2   4   7     1728.54     1867.93     76.82 o 
  -1   4   7     1850.50     1998.16     76.76 o 
   0   4   7      112.33      253.54     63.73 o 
   1   4   7     1983.44     1981.29     63.04 o 
   2   4   7     1875.54     1998.59     60.49 o 
   3   4   7     1979.71     2039.04     57.82 o 
   4   4   7     1970.14     1914.22     81.30 o 
   5   4   7     2507.03     2396.67     89.90 o 
   6   4   7      603.25      716.38     71.97 o 
   7   4   7     2358.07     2341.39    114.08 o 
   8   4   7     1559.69     1548.94    149.01 o 
   9   4   7       30.73       49.33     93.79 o 
  10   4   7      531.61      426.37     97.55 o 
 -14   5   7        0.17       33.31     62.28 o 
 -13   5   7      664.86      622.46     71.52 o 
 -12   5   7     1228.85     1114.70     87.01 o 
 -11   5   7       24.15      112.09     40.44 o 
 -10   5   7     1093.17     1029.06     87.48 o 
  -9   5   7     2395.39     2335.35    103.15 o 
  -8   5   7       36.03      184.92     43.35 o 
  -7   5   7     3400.75     3363.20     99.21 o 
  -6   5   7     3123.95     2901.91     98.23 o 
  -5   5   7        3.13       15.82     24.25 o 
  -4   5   7     4546.63     4097.76    100.58 o 
  -3   5   7     7286.27     7125.37    134.30 o 
  -2   5   7     2837.13     2805.05     90.39 o 
  -1   5   7       30.00       97.24     24.05 o 
   0   5   7     1922.26     2073.62     64.30 o 
   1   5   7      145.34      175.96     36.75 o 
   2   5   7     3819.07     3774.36     79.24 o 
   3   5   7     7252.25     6929.51    109.38 o 
   4   5   7     1342.54     1448.14     88.11 o 
   5   5   7      439.68      507.46     54.48 o 
   6   5   7     2851.50     2832.48     99.17 o 
   7   5   7      610.39      611.92     96.64 o 
   8   5   7      322.11      219.51     74.84 o 
   9   5   7     1140.39     1171.72    160.03 o 
  10   5   7      387.42      303.77     95.09 o 
 -13   6   7       99.87      130.18     46.89 o 
 -12   6   7       15.79       58.41     40.52 o 
 -11   6   7     1119.43     1036.50     83.22 o 
 -10   6   7      862.20      908.58     74.36 o 
  -9   6   7      352.57      447.89     62.03 o 
  -8   6   7     4744.42     4071.07    128.95 o 
  -7   6   7     3465.86     3559.01    105.54 o 
  -6   6   7      150.06      183.28     35.98 o 
  -5   6   7     2091.60     2086.96     76.44 o 
  -4   6   7     2003.65     2066.64     76.74 o 
  -3   6   7      985.85     1002.44     64.36 o 
  -2   6   7    11667.32    11461.04    160.70 o 
  -1   6   7     8820.62     8827.66    265.07 o 
   0   6   7       79.71      151.22     28.39 o 
   1   6   7    11002.34    11342.70    141.53 o 
   2   6   7     5096.21     4923.02     93.05 o 
   3   6   7     1010.50     1210.59     60.68 o 
   4   6   7     4178.28     4024.43    121.37 o 
   5   6   7     2412.23     2408.27     99.34 o 
   6   6   7       50.06      131.69     42.92 o 
   7   6   7     2793.15     2707.73    143.03 o 
   8   6   7     1235.65     1234.14    203.68 o 
   9   6   7       36.46      143.98     77.09 o 
  10   6   7      544.98      477.57    107.25 o 
 -13   7   7      617.31      572.26    135.00 o 
 -12   7   7      801.47      640.65     86.09 o 
 -11   7   7        3.73       67.55     38.90 o 
 -10   7   7     1116.01      980.62     77.79 o 
  -9   7   7     1642.63     1343.84     88.67 o 
  -8   7   7      507.59      420.91     52.29 o 
  -7   7   7     1790.16     1920.69     80.53 o 
  -6   7   7     3252.87     3448.77    100.99 o 
  -5   7   7      862.33      901.23     83.72 o 
  -4   7   7     4551.83     4460.26    109.22 o 
  -3   7   7    12544.48    12286.40    185.13 o 
  -2   7   7     1364.65     1547.63     58.75 o 
  -1   7   7     2268.18     2309.97     68.23 o 
   0   7   7    13558.26    13337.29    168.71 o 
   1   7   7     2221.69     2506.65     78.32 o 
   2   7   7     4342.77     4251.12    107.83 o 
   3   7   7     6404.23     6128.26    179.20 o 
   4   7   7       18.14      112.62     37.87 o 
   5   7   7     1768.07     1870.18     89.38 o 
   6   7   7     2286.15     2343.60    162.42 o 
   7   7   7      424.71      523.59    115.25 o 
   8   7   7      328.36      335.67    155.65 o 
   9   7   7      773.22      886.53    167.31 o 
  10   7   7      620.31      741.11    120.78 o 
 -13   8   7       70.82       77.19    111.56 o 
 -12   8   7       69.67      127.13     44.55 o 
 -11   8   7     1559.40     1390.33     93.91 o 
 -10   8   7      706.14      776.19     71.11 o 
  -9   8   7      284.67      299.34     80.08 o 
  -8   8   7     2293.68     2338.26     92.66 o 
  -7   8   7     4431.33     4333.22    118.12 o 
  -6   8   7     1409.18     1523.73     73.18 o 
  -5   8   7     6780.39     6630.77    138.67 o 
  -4   8   7     7706.42     7385.62    143.62 o 
  -3   8   7        5.81      107.98     39.38 o 
  -2   8   7     5047.39     5026.24    104.93 o 
  -1   8   7     7651.82     7520.26    122.21 o 
   0   8   7       20.54      103.93     24.76 o 
   1   8   7     7877.33     7585.15    113.47 o 
   2   8   7     3514.57     3607.30     84.64 o 
   3   8   7       10.27       91.99     43.90 o 
   4   8   7     5148.73     4806.64    133.03 o 
   5   8   7     1822.85     1936.72     91.42 o 
   6   8   7       96.68      195.91     59.97 o 
   7   8   7     1414.48     1491.30    125.80 o 
   8   8   7     1170.13     1281.97    212.80 o 
   9   8   7      115.83      275.00    176.87 o 
  10   8   7      406.86      246.04    120.76 o 
 -13   9   7      542.95      627.10    100.84 o 
 -12   9   7      621.35      505.44     65.54 o 
 -11   9   7      187.04      269.48     53.06 o 
 -10   9   7     3343.45     3145.99    146.17 o 
  -9   9   7     3474.20     3510.03    114.13 o 
  -8   9   7      157.72      230.21     44.13 o 
  -7   9   7     1907.64     1947.33     85.37 o 
  -6   9   7     6903.21     6796.35    145.69 o 
  -5   9   7     1365.59     1593.25     74.16 o 
  -4   9   7     2361.58     2495.82     88.18 o 
  -3   9   7     7368.18     7138.07    121.31 o 
  -2   9   7     1210.35     1211.45     55.17 o 
  -1   9   7     3520.32     3524.22     83.89 o 
   0   9   7     9990.43     9839.40    202.29 o 
   1   9   7      903.40      992.69     48.07 o 
   2   9   7      971.61     1100.44     68.48 o 
   3   9   7     5804.91     5717.90    175.35 o 
   4   9   7     1655.84     1783.10     87.30 o 
   5   9   7      720.64      755.44     90.92 o 
   6   9   7     1898.28     1999.03    131.55 o 
   7   9   7      674.15      728.77    135.58 o 
   8   9   7      665.35      837.57    108.22 o 
   9   9   7     1584.66     1865.78    202.17 o 
 -13  10   7      360.11      345.22     81.30 o 
 -12  10   7      254.71      230.29    101.85 o 
 -11  10   7     1951.93     1977.54     97.67 o 
 -10  10   7      577.59      653.35     65.94 o 
  -9  10   7      735.75      686.79     61.38 o 
  -8  10   7     2018.37     1767.96    110.45 o 
  -7  10   7      611.95      625.43     60.95 o 
  -6  10   7     3646.74     3662.45    110.11 o 
  -5  10   7     7887.29     7614.97    152.61 o 
  -4  10   7     3058.86     3206.94     99.45 o 
  -3  10   7     1814.50     1872.30     66.85 o 
  -2  10   7     3638.85     3787.58     90.92 o 
  -1  10   7     3949.65     3912.58     81.80 o 
   0  10   7        8.58       87.95     24.95 o 
   1  10   7     3055.02     2966.99     71.89 o 
   2  10   7     4572.61     4342.13     85.24 o 
   3  10   7      223.66      257.83     57.20 o 
   4  10   7     3856.47     3896.29    121.47 o 
   5  10   7     4769.18     4694.89    175.40 o 
   6  10   7     1177.92     1200.72    178.47 o 
   7  10   7     1377.30     1375.99    247.73 o 
   8  10   7     1856.91     1964.98    186.96 o 
   9  10   7       73.47      140.61     72.28 o 
 -13  11   7      784.88      786.93    108.83 o 
 -12  11   7      857.54      811.81    106.12 o 
 -11  11   7        0.79      136.05     46.95 o 
 -10  11   7     2668.46     2557.50    107.03 o 
  -9  11   7     2050.55     2136.50     86.38 o 
  -8  11   7        9.92       86.66     37.51 o 
  -7  11   7     2182.69     2162.19    118.47 o 
  -6  11   7     2388.28     2390.93    155.00 o 
  -5  11   7      234.21      283.51     47.20 o 
  -4  11   7     1628.21     1731.65     83.08 o 
  -3  11   7     4075.32     4021.88     96.95 o 
  -2  11   7      749.31      883.59     52.38 o 
  -1  11   7     1822.20     1985.89     61.90 o 
   0  11   7     4619.40     4616.73    109.63 o 
   1  11   7       45.82      132.42     25.73 o 
   2  11   7      249.12      370.99     49.25 o 
   3  11   7     4121.73     4064.18    154.23 o 
   4  11   7     3162.98     3141.54    143.04 o 
   5  11   7      195.75      265.43     69.05 o 
   6  11   7     3344.75     3256.81    154.64 o 
   7  11   7     1393.03     1455.81    270.07 o 
   8  11   7      474.76      638.95    188.82 o 
   9  11   7     1481.03     1533.06    188.97 o 
 -13  12   7      210.64      233.54     78.30 o 
 -12  12   7      295.35      402.82     84.42 o 
 -11  12   7     1018.77     1002.32     83.66 o 
 -10  12   7      398.64      417.47     63.36 o 
  -9  12   7      558.80      629.92     60.88 o 
  -8  12   7     3571.18     3553.11    106.17 o 
  -7  12   7     3087.85     3131.63    106.65 o 
  -6  12   7      170.82      216.77     44.70 o 
  -5  12   7     2929.58     2938.87    102.26 o 
  -4  12   7     3551.54     3366.93    105.21 o 
  -3  12   7     2753.02     2906.46     85.26 o 
  -2  12   7     6504.93     6538.42    106.15 o 
  -1  12   7     2525.64     2613.99     70.57 o 
   0  12   7       61.50       93.90     24.70 o 
   1  12   7     5266.69     5248.20     96.04 o 
   2  12   7     3612.45     3410.32    138.25 o 
   3  12   7        0.10       37.14     42.36 o 
   4  12   7     2274.56     2135.86    207.34 o 
   5  12   7     1842.12     1710.12    128.66 o 
   6  12   7       21.11      101.06     54.42 o 
   7  12   7     2131.23     1841.11    141.32 o 
   8  12   7     1542.70     1816.27    203.95 o 
 -12  13   7      885.86      799.09    108.44 o 
 -11  13   7      237.74      141.02     64.05 o 
 -10  13   7      764.81      734.40     72.61 o 
  -9  13   7     1596.92     1628.31     84.58 o 
  -8  13   7      430.57      488.04     55.15 o 
  -7  13   7     1308.83     1461.41    127.41 o 
  -6  13   7     3518.57     3483.73    199.50 o 
  -5  13   7      239.75      169.83     41.38 o 
  -4  13   7     3457.73     3575.00    112.10 o 
  -3  13   7    12649.24    12508.59    204.93 o 
  -2  13   7     2371.93     2367.70     67.80 o 
  -1  13   7      991.29     1007.77     52.47 o 
   0  13   7     7611.61     7258.41    116.00 o 
   1  13   7      164.74      270.68     43.71 o 
   2  13   7     3244.82     3268.86    136.07 o 
   3  13   7     4738.83     4121.89    156.40 o 
   4  13   7      509.91      567.93     84.63 o 
   5  13   7      955.72      874.25    101.89 o 
   6  13   7     2217.57     1889.81    140.88 o 
   7  13   7      589.37      768.13    174.79 o 
   8  13   7      314.17      281.08     87.44 o 
   9  13   7      576.32      507.72    110.05 o 
 -12  14   7       70.82       49.02     59.74 o 
 -11  14   7      657.64      576.82     95.13 o 
 -10  14   7      312.76      250.03     52.35 o 
  -9  14   7      316.86      479.53     56.28 o 
  -8  14   7     1950.98     1911.83     82.86 o 
  -7  14   7     1685.05     1723.09     87.79 o 
  -6  14   7      293.91      294.12     48.82 o 
  -5  14   7     2577.78     2654.64     98.92 o 
  -4  14   7     1377.36     1408.69     79.83 o 
  -3  14   7     2652.91     2734.90     91.42 o 
  -2  14   7     5352.43     5112.18    107.25 o 
  -1  14   7     3056.37     2878.82     87.19 o 
   0  14   7      600.70      612.64     59.40 o 
   1  14   7     6574.18     6306.75    144.70 o 
   2  14   7     3774.63     3671.22    144.86 o 
   3  14   7       18.76       78.91     60.37 o 
   4  14   7     2747.27     2257.44    143.44 o 
   5  14   7     1720.66     1587.41    125.74 o 
   6  14   7       23.83        6.49     51.53 o 
   7  14   7      896.75      973.60    149.65 o 
   8  14   7      741.07      537.68    106.76 o 
 -12  15   7      484.24      374.21    112.10 o 
 -11  15   7       27.89       64.13     58.83 o 
 -10  15   7     1121.23     1224.29     92.64 o 
  -9  15   7     1522.45     1570.76    120.40 o 
  -8  15   7       75.22      104.64     42.27 o 
  -7  15   7     1144.41     1202.37     78.91 o 
  -6  15   7     2248.68     2219.48     94.11 o 
  -5  15   7        3.94       64.09     66.52 o 
  -4  15   7      899.56      810.73     70.12 o 
  -3  15   7     1639.36     1667.37     70.67 o 
  -2  15   7      244.35      255.00     35.49 o 
  -1  15   7        1.98       28.22     24.07 o 
   0  15   7     2495.84     2342.52     69.96 o 
   1  15   7      310.02      400.10     65.94 o 
   2  15   7     1193.89     1096.41     99.92 o 
   3  15   7     4155.75     3627.44    152.78 o 
   4  15   7      475.01      674.41     88.62 o 
   5  15   7      262.89      211.15     65.89 o 
   6  15   7     1172.48     1236.28    219.07 o 
   7  15   7      633.86      773.30    120.02 o 
 -12  16   7       34.06       80.92     66.27 o 
 -11  16   7      689.24      620.65    138.96 o 
 -10  16   7      355.46      408.70     85.34 o 
  -9  16   7      323.47      423.31     66.63 o 
  -8  16   7      932.90      976.06     75.57 o 
  -7  16   7      129.20      104.09     56.31 o 
  -6  16   7      758.26      803.74     67.50 o 
  -5  16   7     3541.22     3575.47    100.00 o 
  -4  16   7      669.44      676.77     56.59 o 
  -3  16   7        3.08        1.98     28.98 o 
  -2  16   7     1454.50     1456.84     62.69 o 
  -1  16   7     1685.20     1804.99     94.41 o 
   0  16   7       78.20       64.10     36.28 o 
   1  16   7     1562.29     1462.80    109.74 o 
   2  16   7      995.07      975.35     97.83 o 
   3  16   7      110.77      166.86     56.98 o 
   4  16   7     1587.43     1413.19    258.08 o 
   5  16   7     1635.97     1688.52    134.41 o 
   6  16   7      174.76      193.36     92.59 o 
   7  16   7      606.23      637.82    113.34 o 
   8  16   7      646.51      834.15    129.74 o 
 -11  17   7       11.67       25.49     61.23 o 
 -10  17   7      742.31      953.32    114.57 o 
  -9  17   7      953.45     1011.03    146.97 o 
  -8  17   7      228.52      199.12     68.54 o 
  -7  17   7      468.50      441.56     67.39 o 
  -6  17   7      987.76      932.47     62.53 o 
  -5  17   7      179.46      261.83     42.58 o 
  -4  17   7      314.41      339.38     45.04 o 
  -3  17   7     1320.78     1287.55     78.88 o 
  -2  17   7       10.45       13.09     25.31 o 
  -1  17   7      554.35      516.45     44.64 o 
   0  17   7     3579.12     3493.97    157.61 o 
   1  17   7     1109.90     1099.51     99.96 o 
   2  17   7       39.29       11.11     42.54 o 
   3  17   7     1324.60     1284.09    149.92 o 
   4  17   7      126.93      135.53     59.67 o 
   5  17   7       85.43      134.83     56.85 o 
   6  17   7      577.47      584.92    243.39 o 
   7  17   7       80.28       70.61    102.94 o 
   8  17   7      175.35      176.55    142.54 o 
 -11  18   7      149.01      181.76     73.64 o 
  -9  18   7        8.54       65.18     57.55 o 
  -8  18   7       67.85       63.50     47.91 o 
  -7  18   7      136.05      167.22     42.34 o 
  -6  18   7       16.44       81.97     37.99 o 
  -5  18   7      750.67      791.18     57.65 o 
  -4  18   7      946.76     1064.51     70.39 o 
  -3  18   7        3.35       21.33     37.53 o 
  -2  18   7     2934.89     2791.09     79.72 o 
  -1  18   7     1949.28     1883.37     66.67 o 
   0  18   7        7.57       49.03     45.67 o 
   1  18   7     1451.78     1332.91    136.47 o 
   2  18   7      146.01      187.70     57.64 o 
   3  18   7       75.06       23.17     51.68 o 
   4  18   7      644.94      695.91     94.92 o 
   5  18   7      444.49      537.37    139.67 o 
   6  18   7       43.66       44.54     82.86 o 
   7  18   7      171.45       49.88     72.90 o 
 -11  19   7        2.48       60.40     65.47 o 
  -9  19   7      148.51      147.74     67.70 o 
  -8  19   7      298.52      262.04     50.61 o 
  -7  19   7       24.53       58.73     51.46 o 
  -6  19   7      635.15      579.83     62.06 o 
  -5  19   7      572.44      624.43     53.14 o 
  -4  19   7      169.31      196.24     38.41 o 
  -3  19   7     2529.17     2403.34     88.86 o 
  -2  19   7      357.64      380.73     41.53 o 
  -1  19   7        0.93       40.28     35.68 o 
   0  19   7      344.01      393.32    120.86 o 
   1  19   7      125.00      122.68     57.92 o 
   2  19   7      540.59      508.58     80.57 o 
   3  19   7      311.31      244.53     99.35 o 
   4  19   7        4.68       35.54     68.48 o 
   5  19   7       96.94      210.86    129.87 o 
  -8  20   7      128.11      189.29     92.72 o 
  -7  20   7      336.66      457.16     75.86 o 
  -6  20   7      378.82      502.27     76.11 o 
  -5  20   7       30.65        6.49     50.96 o 
  -4  20   7      154.14      120.89     35.46 o 
  -3  20   7        3.25       -4.62     31.73 o 
  -2  20   7      376.75      308.40     43.57 o 
  -1  20   7      212.91      265.95     62.97 o 
   0  20   7       21.40       43.81     46.70 o 
   1  20   7      657.04      668.30     87.55 o 
   2  20   7      295.70      291.08     95.61 o 
   3  20   7       73.13       93.63     57.39 o 
   4  20   7        0.22       18.04     80.70 o 
   5  20   7        0.40      -24.14     59.08 o 
   6  20   7        2.35      -10.59    101.45 o 
  -9  21   7       10.57      -17.32     57.06 o 
  -8  21   7       45.82       18.77    118.69 o 
  -7  21   7        1.57      -20.63     65.40 o 
  -6  21   7       68.30       49.59     39.33 o 
  -5  21   7        5.95       -3.33     58.11 o 
  -4  21   7       63.35       64.45     33.49 o 
  -3  21   7       12.27      -41.80     27.87 o 
  -2  21   7        3.98      -24.13     28.19 o 
  -1  21   7      455.78      499.82     91.92 o 
   0  21   7      296.42      332.10     92.41 o 
   1  21   7       41.85       92.92     52.62 o 
   2  21   7      114.39      114.43     55.21 o 
   3  21   7        0.47       23.53     77.11 o 
   4  21   7      156.45      116.58    111.92 o 
  -8  22   7       10.21      -35.01     69.11 o 
  -7  22   7      114.71      130.47     69.42 o 
  -6  22   7        3.38        4.24     38.19 o 
  -5  22   7       99.77       67.84     41.70 o 
  -4  22   7      602.87      536.61     60.88 o 
  -3  22   7        0.07        1.94     29.12 o 
  -2  22   7      542.50      516.20    101.99 o 
  -1  22   7      292.61      325.77     75.98 o 
   0  22   7      379.49      393.76     70.94 o 
   1  22   7      320.09      365.42    121.98 o 
   2  22   7       18.76       27.00     72.02 o 
   3  22   7      290.86      505.34    178.28 o 
   4  22   7      139.95       95.20     88.01 o 
  -9  23   7        1.09       45.80     64.39 o 
  -8  23   7        4.82       59.38     63.65 o 
  -7  23   7      293.63      331.46    111.54 o 
  -6  23   7      321.71      317.39     54.56 o 
  -5  23   7      206.58      192.40     48.27 o 
  -4  23   7      208.22      290.74     62.52 o 
  -3  23   7      687.38      685.84     67.25 o 
  -2  23   7        9.96        7.54     43.31 o 
  -1  23   7      320.46      286.92     81.59 o 
   0  23   7      690.45      580.42     93.16 o 
   1  23   7       23.49       50.06    128.52 o 
   2  23   7      241.10      351.09    119.04 o 
   3  23   7      377.45      255.31     82.12 o 
  -8  24   7      634.30      663.71    104.89 o 
  -7  24   7      161.36      223.51    122.84 o 
  -6  24   7       12.71      -17.12     48.51 o 
  -5  24   7      357.84      361.30     56.06 o 
  -4  24   7       85.03       76.02     42.46 o 
  -3  24   7      106.26       22.55     80.59 o 
  -2  24   7      348.53      297.52     75.12 o 
  -1  24   7       68.48       26.07     57.10 o 
   0  24   7       29.07       -6.90     65.66 o 
   1  24   7      170.33       82.57     76.88 o 
   2  24   7      202.05      242.73    103.34 o 
  -8  25   7        2.74      -29.82     58.79 o 
  -7  25   7      366.69      590.86    150.44 o 
  -6  25   7      251.51      222.61     68.34 o 
  -5  25   7        0.04       19.06     64.80 o 
  -4  25   7      617.82      669.07     83.86 o 
  -3  25   7      495.14      325.35    252.49 o 
  -2  25   7       73.98      120.74    260.83 o 
  -1  25   7        8.23       -9.48     49.88 o 
   0  25   7       94.67      -15.42     55.23 o 
   1  25   7       71.06       85.05     67.08 o 
   3  25   7      729.48      607.06    204.75 o 
   4  25   7      195.62      304.54    118.03 o 
  -7  26   7      192.07      160.51     74.33 o 
  -6  26   7      148.14      168.07    113.92 o 
  -5  26   7      481.28      538.48     85.92 o 
  -4  26   7      273.86      433.89    118.18 o 
  -3  26   7       31.01       57.44    201.94 o 
  -2  26   7      536.44      384.87    299.94 o 
  -1  26   7      267.62      131.40     49.24 o 
   0  26   7        0.05       -1.95     57.24 o 
   1  26   7      288.68      261.59    210.04 o 
   2  26   7      528.13      363.61    130.71 o 
  -6  27   7      588.19      607.92    149.26 o 
  -5  27   7       53.58      128.44    141.57 o 
  -4  27   7      251.93      281.35    214.64 o 
  -3  27   7      831.10      849.78    312.75 o 
  -2  27   7       33.23      173.48    272.55 o 
  -1  27   7      883.14      768.21    378.32 o 
   0  27   7     1765.57     1475.51    138.99 o 
   1  27   7      389.51      298.50     88.59 o 
  -5  28   7      739.87      827.57    150.78 o 
  -4  28   7      889.80      945.44    291.94 o 
  -3  28   7       15.49      323.59    228.39 o 
  -2  28   7      590.62      667.50    332.57 o 
  -1  28   7      539.98      294.84    329.16 o 
   0  28   7       43.40       16.60    194.46 o 
   1  28   7      804.92      738.97    144.33 o 
   2  28   7      284.88      331.26    150.61 o 
  -4  29   7      145.74      685.77    268.13 o 
  -3  29   7      544.71      299.59    260.68 o 
  -2  29   7       85.58      368.61    305.43 o 
  -1  29   7      362.47      468.49    353.50 o 
   0  29   7      983.78     1011.57    424.98 o 
 -13   0   8     1648.53     1665.62    370.75 o 
 -12   0   8     1024.02     1139.40    112.57 o 
 -11   0   8      221.47      239.14     77.99 o 
 -10   0   8     3667.89     3701.07    191.25 o 
  -9   0   8     1285.55     1391.50    139.20 o 
  -8   0   8      308.38      346.47     79.11 o 
  -7   0   8     6910.79     5739.87    211.77 o 
  -6   0   8     2287.46     2349.37    137.26 o 
  -5   0   8     1036.04     1171.62    115.78 o 
  -4   0   8     8817.88     8106.71    237.84 o 
  -3   0   8     3207.48     3623.83    155.35 o 
  -2   0   8      671.98      698.77     87.40 o 
  -1   0   8     6899.81     6556.55    204.45 o 
   0   0   8     2460.62     2421.29    124.76 o 
   1   0   8      338.04      535.94     73.74 o 
   2   0   8     2673.26     2965.33    137.24 o 
   3   0   8     2973.75     3070.42    143.96 o 
   4   0   8     4082.29     4187.23    181.72 o 
   5   0   8     1294.33     1391.81    129.96 o 
   6   0   8     1928.37     1754.50    146.46 o 
   7   0   8      137.07      288.23     78.11 o 
   8   0   8      467.93      398.26     92.60 o 
 -13   1   8       95.67      201.22     47.41 o 
 -12   1   8      615.79      628.41     63.09 o 
 -11   1   8     1467.65     1361.18    102.36 o 
 -10   1   8        3.17      142.57     47.21 o 
  -9   1   8     2262.39     2102.44    102.68 o 
  -8   1   8     5446.81     4842.39    158.86 o 
  -7   1   8        5.29      253.24     98.37 o 
  -6   1   8     2317.60     2275.55     94.72 o 
  -5   1   8     5646.03     5302.80    137.53 o 
  -4   1   8      854.74      911.87     70.80 o 
  -3   1   8     5321.51     5519.86    136.50 o 
  -2   1   8     7490.80     7687.02    213.67 o 
  -1   1   8      420.43      572.68     55.39 o 
   0   1   8     6618.15     6629.99    310.55 o 
   1   1   8     9440.99     9536.71    174.76 o 
   2   1   8     2878.26     3011.33    108.01 o 
   3   1   8      566.05      789.28     46.29 o 
   4   1   8     3128.07     3218.36    117.35 o 
   5   1   8     2432.71     2387.48    103.04 o 
   6   1   8      576.29      624.61     68.48 o 
   7   1   8     2000.99     1920.88    100.49 o 
   8   1   8      755.79      728.44     78.64 o 
 -13   2   8     1121.52      990.44     86.42 o 
 -12   2   8      459.55      450.06     63.39 o 
 -11   2   8      271.09      271.50     58.21 o 
 -10   2   8     1473.36     1327.16    113.71 o 
  -9   2   8     1070.70     1088.63     89.58 o 
  -8   2   8      216.64      244.42     50.45 o 
  -7   2   8     3944.59     3555.09    120.49 o 
  -6   2   8     1676.01     1618.88     82.86 o 
  -5   2   8       16.26      115.92     43.65 o 
  -4   2   8     4921.93     4951.42    306.61 o 
  -3   2   8     4006.83     3771.38    113.65 o 
  -2   2   8       72.75      253.01     60.57 o 
  -1   2   8     8193.51     8652.79    168.64 o 
   0   2   8     5681.66     5730.27    172.10 o 
   1   2   8      415.78      564.87     54.01 o 
   2   2   8     5221.07     5631.23    128.11 o 
   3   2   8     7263.54     7294.50    116.03 o 
   4   2   8     1078.51     1184.58     82.91 o 
   5   2   8     2316.58     2421.70    102.75 o 
   6   2   8     2668.68     2749.74    111.01 o 
   7   2   8        8.71      114.96     45.63 o 
   8   2   8      903.36      855.51    117.98 o 
   9   2   8     1084.22     1153.24    240.04 o 
 -13   3   8        4.31       79.95     44.44 o 
 -12   3   8      989.99      975.63    131.28 o 
 -11   3   8     1520.44     1406.06    131.81 o 
 -10   3   8      246.16      195.86     50.77 o 
  -9   3   8       76.25       81.74     41.44 o 
  -8   3   8     1895.02     1793.77     92.84 o 
  -7   3   8      287.39      369.86     54.21 o 
  -6   3   8     2861.04     2643.09    102.90 o 
  -5   3   8     6025.63     5947.34    146.14 o 
  -4   3   8     1563.02     1553.49     79.55 o 
  -3   3   8     2209.97     2263.84     81.32 o 
  -2   3   8     8241.48     8181.56    250.79 o 
  -1   3   8     3790.04     3802.94    112.10 o 
   0   3   8     1224.58     1377.36     69.60 o 
   1   3   8     3583.69     3493.12     94.89 o 
   2   3   8     4262.78     4155.96    145.24 o 
   3   3   8     2033.64     2368.19     73.54 o 
   4   3   8     5575.37     4865.30    213.82 o 
   5   3   8     1711.77     1588.61     96.40 o 
   6   3   8      318.64      406.87     60.09 o 
   7   3   8     2321.36     2319.46    153.11 o 
   8   3   8      533.46      501.29    102.23 o 
   9   3   8      130.97      139.49    108.09 o 
 -13   4   8      468.57      497.20     68.68 o 
 -12   4   8       93.39      157.60     49.73 o 
 -11   4   8      239.17      201.56     53.36 o 
 -10   4   8      930.10      937.32     87.66 o 
  -9   4   8     1160.45     1235.11    148.57 o 
  -8   4   8       33.09       98.19     41.10 o 
  -7   4   8     5830.92     5291.53    146.67 o 
  -6   4   8     2784.02     2765.88    258.32 o 
  -5   4   8     1861.73     2013.16     88.90 o 
  -4   4   8     1266.80     1242.45     77.43 o 
  -3   4   8     1364.15     1359.48     68.23 o 
  -2   4   8       85.32      121.26     36.54 o 
  -1   4   8     3344.68     3338.91    105.33 o 
   0   4   8     3251.96     3148.89    116.56 o 
   1   4   8       14.58       49.90     25.83 o 
   2   4   8      488.57      642.59     48.67 o 
   3   4   8     1329.86     1439.17     59.21 o 
   4   4   8       26.89      109.00     64.45 o 
   5   4   8     1230.89     1180.20     96.47 o 
   6   4   8     1868.39     1605.97     95.01 o 
   7   4   8        7.14       -6.88     86.35 o 
   8   4   8      824.14      796.92    117.84 o 
   9   4   8     1162.97      859.09    125.83 o 
 -13   5   8        3.28        3.23     41.08 o 
 -12   5   8      290.58      272.02     54.92 o 
 -11   5   8      842.27      788.44     74.41 o 
 -10   5   8      290.96      340.50     59.38 o 
  -9   5   8      237.73      238.80     52.42 o 
  -8   5   8     2706.34     2143.85    113.11 o 
  -7   5   8      347.93      463.26     60.68 o 
  -6   5   8     2832.96     2788.90    105.40 o 
  -5   5   8     3532.24     3044.35    119.80 o 
  -4   5   8       15.14       33.51     28.71 o 
  -3   5   8     2565.36     2441.29     86.51 o 
  -2   5   8     3681.18     3572.95    109.17 o 
  -1   5   8      282.95      250.80     50.49 o 
   0   5   8      212.82      229.51     35.94 o 
   1   5   8      762.61      884.68     55.47 o 
   2   5   8     4080.70     3953.63     92.20 o 
   3   5   8      598.41      580.73     46.98 o 
   4   5   8     1934.30     1798.48    100.35 o 
   5   5   8      790.12      738.74     80.06 o 
   6   5   8       77.25       72.90     47.37 o 
   7   5   8     1382.84     1233.99    138.25 o 
   8   5   8      978.89      952.00    128.08 o 
   9   5   8        1.03        7.30     95.89 o 
 -13   6   8      329.62      282.80     59.09 o 
 -12   6   8      186.61      205.56     50.05 o 
 -11   6   8        3.16        7.00     35.38 o 
 -10   6   8      629.19      582.47     74.75 o 
  -9   6   8      744.09      806.83     79.05 o 
  -8   6   8       25.10       18.44     36.40 o 
  -7   6   8     2292.35     2113.04    119.38 o 
  -6   6   8      661.60      715.58     68.37 o 
  -5   6   8      149.55      191.57     50.20 o 
  -4   6   8     2860.46     2671.03     90.41 o 
  -3   6   8      634.19      684.65     58.47 o 
  -2   6   8      455.19      433.58     51.80 o 
  -1   6   8     1138.57     1246.40     71.15 o 
   0   6   8      267.60      285.67     36.24 o 
   1   6   8        4.41       -8.15     19.27 o 
   2   6   8      358.20      456.50     39.95 o 
   3   6   8      330.29      307.97     47.83 o 
   4   6   8      494.15      465.58     62.50 o 
   5   6   8       75.86       17.29     37.70 o 
   6   6   8      993.28      930.51    118.70 o 
   7   6   8      251.58      214.31     82.89 o 
   8   6   8       96.88      117.03     71.38 o 
   9   6   8      960.73      877.12    131.59 o 
 -13   7   8        5.09       19.40     42.51 o 
 -12   7   8       69.84       56.88     43.35 o 
 -11   7   8      130.51       83.91     44.12 o 
 -10   7   8        6.33       41.62    110.29 o 
  -9   7   8      588.09      571.86     72.55 o 
  -8   7   8     1013.80     1023.79     86.86 o 
  -7   7   8      146.38      213.10     76.42 o 
  -6   7   8      862.52      788.10     73.99 o 
  -5   7   8     1723.08     1487.58     80.26 o 
  -4   7   8      436.91      464.61     51.78 o 
  -3   7   8       64.74       66.40     32.08 o 
  -2   7   8      284.94      328.78     45.95 o 
  -1   7   8      310.81      254.79     36.19 o 
   0   7   8      864.78      866.63     50.44 o 
   1   7   8     1346.61     1301.51     57.64 o 
   2   7   8     3343.65     3207.49     79.95 o 
   3   7   8        0.60       18.54     31.73 o 
   4   7   8      320.87      294.47     53.98 o 
   5   7   8       17.81       12.63     37.19 o 
   6   7   8        0.14       12.13     55.48 o 
   7   7   8      427.30      351.32    100.34 o 
   8   7   8      350.53      297.78    139.28 o 
   9   7   8        0.62       22.43     95.32 o 
 -13   8   8      208.18      173.69     95.02 o 
 -12   8   8       35.71       14.70     40.61 o 
 -11   8   8        4.07       -9.94     37.95 o 
 -10   8   8        9.42      -37.20     37.63 o 
  -9   8   8       11.26       -2.96     43.58 o 
  -8   8   8       56.19       26.91     71.68 o 
  -7   8   8      347.54      333.52     55.73 o 
  -6   8   8       79.13       26.25     54.41 o 
  -5   8   8     1100.47     1154.76     75.00 o 
  -4   8   8       38.16       35.44     30.70 o 
  -3   8   8     2089.04     1909.44     80.42 o 
  -2   8   8     3871.62     3964.11    190.06 o 
  -1   8   8        6.64      -13.58     19.57 o 
   0   8   8      345.30      395.31     37.77 o 
   1   8   8      672.77      694.32     60.08 o 
   2   8   8       71.38       96.76     25.87 o 
   3   8   8      157.66      150.30     56.90 o 
   4   8   8      182.43      132.54     45.79 o 
   5   8   8     1083.80     1108.07    224.37 o 
   6   8   8      689.92      683.29    100.91 o 
   7   8   8      110.49      124.84     71.04 o 
   8   8   8       57.28      -12.33     67.27 o 
   9   8   8      124.31       22.36     78.91 o 
 -13   9   8       15.10      -28.27     55.35 o 
 -12   9   8       39.54       -3.44     38.78 o 
 -11   9   8       15.75      -29.10     35.57 o 
 -10   9   8       33.36        9.78     38.22 o 
  -9   9   8        1.10       -6.20     37.35 o 
  -8   9   8       21.41      -13.94     36.81 o 
  -7   9   8       50.38       51.37     36.68 o 
  -6   9   8      230.71      238.94     66.79 o 
  -5   9   8      286.64      330.56     52.16 o 
  -4   9   8      525.33      427.13     55.89 o 
  -3   9   8       33.06       -4.59     27.18 o 
  -2   9   8      545.66      515.13     56.99 o 
  -1   9   8     2029.93     2150.03     71.37 o 
   0   9   8      564.27      538.78     43.45 o 
   1   9   8     1872.79     1807.18     87.60 o 
   2   9   8      809.06      765.44     66.71 o 
   3   9   8      122.45       76.29     49.84 o 
   4   9   8     1261.28     1287.05     90.44 o 
   5   9   8      413.39      349.22     74.40 o 
   6   9   8        0.79       16.24     54.96 o 
   7   9   8      115.42      151.48     91.78 o 
   8   9   8       17.48       42.91     84.74 o 
   9   9   8        0.78      -42.30     66.54 o 
 -13  10   8        3.88      -22.11     57.44 o 
 -12  10   8        3.23      -18.29     38.60 o 
 -11  10   8        0.04      -38.54     36.90 o 
 -10  10   8       12.37      -50.69     36.09 o 
  -9  10   8       22.58       -1.77     49.57 o 
  -8  10   8        2.42       12.49     36.46 o 
  -7  10   8        8.95      -17.78     33.42 o 
  -6  10   8      113.90       77.33     39.49 o 
  -5  10   8      479.53      514.07     56.52 o 
  -4  10   8      993.19      943.35     70.18 o 
  -3  10   8       51.44       34.61     32.81 o 
  -2  10   8       17.34       -8.28     27.68 o 
  -1  10   8      434.55      405.44     42.23 o 
   0  10   8       49.47       68.24     25.32 o 
   1  10   8      482.41      494.07     42.25 o 
   2  10   8       14.11       25.18     34.83 o 
   3  10   8      210.55      120.80     55.52 o 
   4  10   8       10.83       -6.22     34.84 o 
   5  10   8       13.95       41.08     51.15 o 
   6  10   8        2.38      -12.08     52.49 o 
   7  10   8        0.20      -47.80     67.58 o 
   8  10   8        4.66      -14.83    107.86 o 
 -13  11   8        0.88      -30.52     55.31 o 
 -12  11   8       15.15       21.12     42.80 o 
 -11  11   8        7.92        1.23     37.76 o 
 -10  11   8       57.23       33.18     39.38 o 
  -9  11   8      153.39       37.61     52.27 o 
  -8  11   8       66.38      -21.13     36.01 o 
  -7  11   8      315.59      379.51     60.77 o 
  -6  11   8      901.83      911.61     75.14 o 
  -5  11   8        4.06       25.30     32.17 o 
  -4  11   8      143.04      134.39     42.73 o 
  -3  11   8      338.66      259.83     47.63 o 
  -2  11   8        8.16       39.82     31.66 o 
  -1  11   8      131.64      137.66     32.34 o 
   0  11   8       42.23       57.69     26.07 o 
   1  11   8      247.96      251.17     34.48 o 
   2  11   8      252.36      188.45     44.69 o 
   3  11   8       92.25       77.89     51.72 o 
   4  11   8      258.73      242.16     66.68 o 
   5  11   8        0.11        7.06     51.45 o 
   6  11   8       72.85       57.41     58.88 o 
   7  11   8       21.99      -10.27     70.84 o 
 -12  12   8       22.82       32.61     58.65 o 
 -11  12   8       88.50       49.54     45.37 o 
 -10  12   8       99.87       62.43     43.48 o 
  -9  12   8       30.66        9.42     38.09 o 
  -8  12   8       21.06      -51.72     34.48 o 
  -7  12   8       11.28      -26.22     33.76 o 
  -6  12   8       18.86       17.84     42.97 o 
  -5  12   8       44.82       37.46     34.60 o 
  -4  12   8     1496.80     1508.91     79.98 o 
  -3  12   8     2135.00     2045.83     87.50 o 
  -2  12   8      809.76      730.95     57.02 o 
  -1  12   8      343.63      352.23     41.85 o 
   0  12   8     2124.09     1937.74     65.88 o 
   1  12   8       68.22       42.60     35.18 o 
   2  12   8      569.42      512.38     60.52 o 
   3  12   8      200.89      105.10     54.90 o 
   4  12   8        4.93      -19.72     47.06 o 
   5  12   8      523.27      561.08    139.75 o 
   6  12   8      286.10      427.66    128.80 o 
   7  12   8        3.55       -8.70     63.18 o 
   8  12   8       72.35       52.44    119.48 o 
 -12  13   8       76.49       24.64     59.30 o 
 -11  13   8      135.63      127.37     47.66 o 
 -10  13   8        0.35      -22.11     36.49 o 
  -9  13   8      216.28      184.17     49.53 o 
  -8  13   8      172.05      131.33     48.86 o 
  -7  13   8        6.54      -12.37     37.85 o 
  -6  13   8       23.34       37.60     36.33 o 
  -5  13   8      426.81      443.15     57.27 o 
  -4  13   8      325.48      312.31     49.54 o 
  -3  13   8      473.48      438.08     86.44 o 
  -2  13   8      355.90      370.95     43.00 o 
  -1  13   8      616.23      555.32     49.57 o 
   0  13   8       76.99      121.99     29.55 o 
   1  13   8      914.18     1043.87     78.57 o 
   2  13   8      233.79      228.93     63.20 o 
   3  13   8       87.23       67.21     50.59 o 
   4  13   8      307.99      324.12     75.30 o 
   5  13   8       94.30       69.09     59.11 o 
   6  13   8      274.16      423.21    129.48 o 
   7  13   8      453.45      323.80     96.46 o 
 -12  14   8      105.93      187.18     73.66 o 
 -11  14   8      115.36       45.25     62.81 o 
 -10  14   8      533.82      535.66     69.04 o 
  -9  14   8       67.36       27.47     38.65 o 
  -8  14   8       36.49      -10.64     37.75 o 
  -7  14   8      830.93      660.36     68.20 o 
  -6  14   8      376.04      374.90     55.32 o 
  -5  14   8      298.62      252.05     48.32 o 
  -4  14   8      126.23       82.02     38.96 o 
  -3  14   8      246.77      244.70     41.40 o 
  -2  14   8      257.12      298.99     39.82 o 
  -1  14   8     2178.62     2101.55     75.26 o 
   0  14   8     1002.67     1003.34     74.15 o 
   1  14   8       18.01      -12.61     36.52 o 
   2  14   8      754.04      683.22    108.64 o 
   3  14   8     1001.69      846.24    178.46 o 
   4  14   8      316.95      243.00     68.32 o 
   5  14   8       52.50       91.83     61.11 o 
   6  14   8      546.28      282.61     88.08 o 
   7  14   8       42.26       14.47     70.02 o 
 -12  15   8      137.68      154.90     73.52 o 
 -11  15   8      556.40      536.10     96.42 o 
 -10  15   8       75.18       91.79     46.53 o 
  -9  15   8      107.20       89.31     44.64 o 
  -8  15   8      575.37      687.00     71.39 o 
  -7  15   8        3.35       19.82     57.87 o 
  -6  15   8      928.43      946.95     78.79 o 
  -5  15   8     1002.65      982.56     78.54 o 
  -4  15   8       94.57       96.42     36.66 o 
  -3  15   8     1491.18     1484.03     70.11 o 
  -2  15   8      803.49      853.87     59.66 o 
  -1  15   8      388.60      375.93     44.53 o 
   0  15   8       37.64       81.48     35.83 o 
   1  15   8      425.16      421.19     71.98 o 
   2  15   8        2.39       -1.38     43.06 o 
   3  15   8      354.81      380.23     73.75 o 
   4  15   8     1032.84      978.62    121.66 o 
   5  15   8     1053.12      967.03    111.44 o 
 -11  16   8       39.32       -3.38     57.40 o 
 -10  16   8      532.55      487.12     67.44 o 
  -9  16   8      135.70       69.59     43.36 o 
  -8  16   8      162.85      135.25     47.11 o 
  -7  16   8     1335.44     1294.49    121.21 o 
  -6  16   8      932.10     1043.38     99.76 o 
  -5  16   8       53.80       43.34     38.61 o 
  -4  16   8     2235.04     2219.89     85.65 o 
  -3  16   8      759.41      677.99     58.40 o 
  -2  16   8        1.77       -8.41     29.30 o 
  -1  16   8     2048.31     1959.68     75.95 o 
   0  16   8     1538.38     1271.71    144.03 o 
   1  16   8       96.80      127.32     54.86 o 
   2  16   8      941.35     1000.74    104.36 o 
   3  16   8     1968.70     1938.24    207.72 o 
   4  16   8      123.90      187.48     78.47 o 
   5  16   8      478.63      356.50     89.91 o 
   6  16   8      999.62      819.84    127.50 o 
 -11  17   8      300.39      263.39    108.87 o 
 -10  17   8        3.69        5.23     57.49 o 
  -9  17   8      195.01      226.05     68.18 o 
  -8  17   8      639.63      624.14     70.35 o 
  -7  17   8       58.74      107.19     63.30 o 
  -6  17   8      291.23      299.29     46.55 o 
  -5  17   8     2224.02     1956.51     81.96 o 
  -4  17   8      170.66      193.64     39.10 o 
  -3  17   8      742.84      794.95     64.72 o 
  -2  17   8      802.36      797.91     59.30 o 
  -1  17   8     1022.94     1163.84     92.88 o 
   0  17   8      457.87      423.09     63.54 o 
   1  17   8     2626.62     2404.05    128.45 o 
   2  17   8     1101.60     1137.27    109.78 o 
   3  17   8      223.07      244.24     66.37 o 
   4  17   8     1857.09     1804.24    224.11 o 
   5  17   8      537.43      456.95     95.71 o 
   7  17   8     1120.99      883.30    133.47 o 
 -11  18   8       25.88       13.89     59.49 o 
 -10  18   8      487.26      474.35     91.27 o 
  -9  18   8      333.36      305.01     60.83 o 
  -8  18   8        2.80       36.89     40.76 o 
  -7  18   8      499.80      480.99     77.53 o 
  -6  18   8      512.00      462.55     73.44 o 
  -5  18   8       50.83       77.68     36.62 o 
  -4  18   8     2614.82     2619.89    157.24 o 
  -3  18   8     1254.45     1177.03     75.77 o 
  -2  18   8      353.16      336.51     46.05 o 
  -1  18   8     1589.53     1417.16     96.32 o 
   0  18   8     1889.93     1759.56     99.29 o 
   1  18   8        1.81       95.63     70.82 o 
   2  18   8     1778.94     1687.83    124.29 o 
   3  18   8     2104.44     2097.00    276.55 o 
   4  18   8       17.44       58.78     63.48 o 
   5  18   8      919.76      866.03    125.03 o 
   6  18   8     1528.56     1457.21    160.44 o 
 -10  19   8       10.60        4.27     63.42 o 
  -9  19   8      940.33     1055.31    116.12 o 
  -8  19   8     1852.65     1947.06    108.87 o 
  -7  19   8      251.45      362.84     54.17 o 
  -6  19   8      576.81      518.82     65.78 o 
  -5  19   8     1763.62     1805.66     82.33 o 
  -4  19   8      142.56      156.98     39.73 o 
  -3  19   8     1590.76     1561.43     79.94 o 
  -2  19   8     1704.98     1728.46     80.26 o 
  -1  19   8       82.84       86.70     49.73 o 
   0  19   8     2001.94     1841.60    139.16 o 
   1  19   8     2211.72     2295.75    162.33 o 
   2  19   8      648.53      579.00     99.69 o 
   3  19   8      198.88      256.30    156.15 o 
   4  19   8      842.24      810.35    121.56 o 
   5  19   8      412.36      477.17    101.89 o 
 -10  20   8      913.71      941.91    121.44 o 
  -9  20   8      632.84      677.15    105.22 o 
  -8  20   8      163.00      207.95     54.60 o 
  -7  20   8     2076.33     2339.61    104.23 o 
  -6  20   8     1310.40     1436.15    119.02 o 
  -5  20   8      246.98      378.51     54.54 o 
  -4  20   8     2797.59     2684.31     96.20 o 
  -3  20   8     1229.27     1285.78     79.79 o 
  -2  20   8      137.57      127.02     48.54 o 
  -1  20   8     2401.42     2292.70    116.81 o 
   0  20   8     1808.01     1978.88    144.40 o 
   1  20   8        7.75       -4.64     52.10 o 
   2  20   8      705.01      491.49     96.09 o 
   3  20   8      384.79      418.80    111.10 o 
   6  20   8      746.43      656.03    117.72 o 
 -10  21   8       50.25      122.38     70.01 o 
  -9  21   8      488.13      579.90    153.33 o 
  -8  21   8     1027.80     1189.21     95.79 o 
  -7  21   8        2.82       77.02     62.31 o 
  -6  21   8     1141.63     1150.67     84.34 o 
  -5  21   8     2075.12     2348.54    117.61 o 
  -4  21   8      315.06      391.40     48.13 o 
  -3  21   8      756.18      899.39     81.54 o 
  -2  21   8     1551.21     1580.87    126.08 o 
  -1  21   8      205.84      140.79     69.50 o 
   0  21   8      802.84      843.58    107.73 o 
   1  21   8      682.44      638.73    105.20 o 
   2  21   8      105.54      260.43    103.88 o 
   3  21   8      400.70      305.15     88.00 o 
   4  21   8      812.21      760.75    187.39 o 
  -9  22   8      318.87      264.60     81.33 o 
  -8  22   8      110.03      171.64     72.98 o 
  -7  22   8     1042.18     1166.41    121.00 o 
  -6  22   8      947.83     1007.03     82.10 o 
  -5  22   8        5.69       74.98     60.40 o 
  -4  22   8     1073.88     1121.63     82.55 o 
  -3  22   8      597.86      599.48     69.13 o 
  -2  22   8       12.89       31.39     37.73 o 
  -1  22   8     1231.23     1418.80    216.34 o 
   0  22   8     1486.76     1556.06    174.79 o 
   1  22   8       21.27       72.82     68.48 o 
   2  22   8     1174.56      975.28    126.39 o 
   3  22   8     1021.64     1066.98    133.84 o 
   4  22   8        4.27       76.06     67.88 o 
  -8  23   8      324.98      445.12     93.76 o 
  -7  23   8        1.81       32.91     46.15 o 
  -6  23   8      245.23      372.66     76.06 o 
  -5  23   8     1057.19     1100.84     92.99 o 
  -4  23   8      230.51      233.47     49.39 o 
  -3  23   8      279.20      271.85     54.84 o 
  -2  23   8     1584.56     1727.57    130.13 o 
  -1  23   8     1206.76     1203.89    122.69 o 
   0  23   8      239.64      210.89    151.04 o 
   1  23   8     1265.57     1455.64    149.18 o 
   2  23   8      451.04      346.95     92.42 o 
   4  23   8     1323.32      984.87    134.75 o 
  -8  24   8       63.53      164.85     75.99 o 
  -7  24   8      575.83      555.05     72.73 o 
  -6  24   8      717.70      776.19    102.77 o 
  -5  24   8       49.62       97.28     44.83 o 
  -4  24   8      658.39      679.58     90.32 o 
  -3  24   8      634.19      908.89    156.83 o 
  -2  24   8       23.51       15.02     83.25 o 
  -1  24   8      890.36     1092.84    125.77 o 
   0  24   8     1376.57     1325.87    196.71 o 
   1  24   8       35.03       14.32     79.56 o 
   2  24   8      667.48      614.15    112.01 o 
   3  24   8      941.35      893.82    127.85 o 
  -7  25   8      124.77      122.78     68.45 o 
  -6  25   8      108.94       35.87     44.36 o 
  -5  25   8      461.15      588.86     69.61 o 
  -4  25   8       39.02       71.00     75.59 o 
  -3  25   8      179.16      420.67    259.15 o 
  -2  25   8      296.76       57.17     45.03 o 
  -1  25   8      105.84       79.52     70.09 o 
   0  25   8      288.49      303.43    143.90 o 
   1  25   8      728.35      738.28    115.80 o 
   2  25   8      326.26      207.10    133.27 o 
   3  25   8       16.13      -30.27     62.08 o 
  -6  26   8      204.69      365.54     85.16 o 
  -5  26   8      109.91      168.88    105.41 o 
  -4  26   8      747.62      542.55    241.52 o 
  -3  26   8      238.53      333.46    253.67 o 
  -2  26   8       26.77       47.52    258.09 o 
  -1  26   8      335.99      218.06     85.76 o 
   0  26   8       94.74       86.60     74.32 o 
   1  26   8       31.05      -33.66     73.19 o 
   2  26   8      170.83       35.35    124.95 o 
  -5  27   8      426.82      590.85    137.87 o 
  -4  27   8       29.29      370.09    226.19 o 
  -3  27   8       94.32      158.78    234.50 o 
  -2  27   8       88.54      273.15    295.38 o 
  -1  27   8       17.87       22.01    291.51 o 
   0  27   8       95.98       45.62     94.61 o 
   1  27   8      244.63      112.75    105.20 o 
  -3  28   8       98.95      411.89    265.07 o 
  -2  28   8       34.78      241.72    297.93 o 
  -1  28   8      148.75       75.18    328.11 o 
 -13   1   9       65.13      -36.78     36.13 o 
 -12   1   9        3.67       27.40     46.94 o 
 -11   1   9       15.37       -4.05     39.50 o 
 -10   1   9       25.69       -0.66     37.57 o 
  -9   1   9      212.55      111.77     44.73 o 
  -8   1   9     1006.20     1110.15     90.51 o 
  -7   1   9      379.40      346.90     56.60 o 
  -6   1   9        6.15      -36.61     27.69 o 
  -5   1   9        2.86        2.35     40.70 o 
  -4   1   9       49.69       18.71     31.52 o 
  -3   1   9       63.80       74.10     34.42 o 
  -2   1   9       32.15      -18.42     25.17 o 
  -1   1   9        3.66      -20.44     26.12 o 
   0   1   9       83.33       40.92     32.19 o 
   1   1   9       41.33       18.64     30.43 o 
   2   1   9     1033.13     1040.05     70.14 o 
   3   1   9      223.97      140.41     32.68 o 
   4   1   9       38.97       28.20     45.08 o 
   5   1   9       52.03        9.28     43.97 o 
   6   1   9       59.81      -28.56     43.73 o 
   7   1   9        2.20      -58.79     39.19 o 
   8   1   9       15.27      -40.41     69.87 o 
 -13   2   9       95.71       79.98     42.24 o 
 -12   2   9      311.96      383.38     69.93 o 
 -11   2   9       68.46       27.12     41.80 o 
 -10   2   9       61.18      144.63     47.68 o 
  -9   2   9      200.16      205.18     62.16 o 
  -8   2   9      296.36      349.16     59.62 o 
  -7   2   9      135.14       69.73     50.33 o 
  -6   2   9       40.44       38.18     35.55 o 
  -5   2   9       32.49       12.76     43.69 o 
  -4   2   9      314.17      274.38     49.49 o 
  -3   2   9      359.72      379.99     52.49 o 
  -2   2   9      332.47      363.44     74.46 o 
  -1   2   9      359.98      330.19     49.56 o 
   0   2   9        9.21       15.54     27.69 o 
   1   2   9       49.72       42.40     33.66 o 
   2   2   9      347.98      415.79     45.20 o 
   3   2   9      291.12      286.89     38.14 o 
   4   2   9      325.60      293.07     63.39 o 
   5   2   9       74.24       29.84     49.33 o 
   6   2   9       52.06      -27.98     45.16 o 
   7   2   9      147.20        3.44     46.31 o 
   8   2   9       61.74      -51.63     69.96 o 
 -13   3   9       97.26       92.77     49.95 o 
 -12   3   9        0.25        6.02     45.19 o 
 -11   3   9      313.19      286.25     61.17 o 
 -10   3   9      117.54       49.28     43.56 o 
  -9   3   9      174.99      204.78     51.53 o 
  -8   3   9     1055.18     1208.92     95.17 o 
  -7   3   9      831.90      723.77     73.92 o 
  -6   3   9       48.89        4.67     33.96 o 
  -5   3   9      381.66      382.27     56.42 o 
  -4   3   9      470.67      514.12     61.38 o 
  -3   3   9      150.66      151.64     39.66 o 
  -2   3   9      114.14      117.52     57.17 o 
  -1   3   9      432.20      450.14     56.45 o 
   0   3   9      157.53      285.81     47.29 o 
   1   3   9      742.80      723.25     87.54 o 
   2   3   9     1809.31     1775.38     73.60 o 
   3   3   9       20.40       22.72     25.61 o 
   4   3   9        3.47      -31.84     40.66 o 
   5   3   9      124.34       25.31     48.67 o 
   6   3   9       88.64       96.33     55.47 o 
   7   3   9        0.34      -31.40    154.55 o 
   8   3   9       86.85      126.10    139.92 o 
 -13   4   9        1.49      -27.31     40.72 o 
 -12   4   9      163.10      135.41     48.81 o 
 -11   4   9      127.77      194.21     55.10 o 
 -10   4   9      126.40      158.53     53.16 o 
  -9   4   9      873.16      800.57    152.74 o 
  -8   4   9      464.79      453.07     65.06 o 
  -7   4   9        5.81       42.24     37.88 o 
  -6   4   9     1089.79      973.25     83.02 o 
  -5   4   9     1222.57     1073.76     83.45 o 
  -4   4   9      261.44      304.84     49.82 o 
  -3   4   9     3291.64     3749.29    449.47 o 
  -2   4   9     2001.98     1985.33    116.25 o 
  -1   4   9       78.88      169.06     39.76 o 
   0   4   9     3357.25     3360.01    247.10 o 
   1   4   9      119.55      123.54     34.87 o 
   2   4   9       25.09      102.70     31.66 o 
   3   4   9      646.33      746.15     63.58 o 
   4   4   9      366.52      284.55     62.28 o 
   5   4   9       20.03      -37.18     51.81 o 
   6   4   9       74.65        3.24     50.45 o 
   7   4   9      119.73        4.90     67.13 o 
   8   4   9       38.34      -88.12    167.62 o 
 -13   5   9      277.69      147.03     53.43 o 
 -12   5   9       48.39        7.46     42.12 o 
 -11   5   9      629.41      457.34     71.74 o 
 -10   5   9      853.32      787.64     84.52 o 
  -9   5   9      949.85      806.25     81.82 o 
  -8   5   9      499.35      487.20    152.15 o 
  -7   5   9     1378.90     1364.42    103.72 o 
  -6   5   9      234.40      266.85     50.67 o 
  -5   5   9     3421.43     3184.95    114.56 o 
  -4   5   9     4459.95     4336.77    131.18 o 
  -3   5   9      301.28      408.24     53.77 o 
  -2   5   9     2396.67     2259.30     95.35 o 
  -1   5   9     5906.23     5736.70    144.60 o 
   0   5   9      492.37      617.79     62.87 o 
   1   5   9      514.71      566.10     49.98 o 
   2   5   9     1346.00     1263.62     67.56 o 
   3   5   9        2.35      -24.07     31.72 o 
   4   5   9      175.94      202.02     70.70 o 
   5   5   9      924.10      842.88     91.68 o 
   6   5   9      450.96      336.74    172.69 o 
   7   5   9        1.00       16.32     92.80 o 
   8   5   9      317.75      279.79    168.00 o 
 -13   6   9        0.53        6.68     43.20 o 
 -12   6   9      458.81      408.02     64.55 o 
 -11   6   9      147.28      189.87     61.89 o 
 -10   6   9      386.59      427.44     68.63 o 
  -9   6   9     1544.15     1532.92    178.16 o 
  -8   6   9      887.84      835.06     81.64 o 
  -7   6   9      151.89      276.94     74.52 o 
  -6   6   9     2395.05     2238.85    101.32 o 
  -5   6   9     1602.45     1685.09     88.52 o 
  -4   6   9       87.46       75.02     35.78 o 
  -3   6   9      513.93      520.90     59.84 o 
  -2   6   9      737.25      876.48    102.50 o 
  -1   6   9       79.29      114.56     38.11 o 
   0   6   9     2241.92     2321.67     95.88 o 
   1   6   9     1806.20     1752.43     76.35 o 
   2   6   9      743.22      803.27     58.05 o 
   3   6   9      820.45      827.24     80.27 o 
   4   6   9     2010.63     1998.28    118.74 o 
   5   6   9      488.22      497.56     74.41 o 
   6   6   9      609.31      385.73     91.81 o 
   7   6   9      919.79      776.11    123.66 o 
   8   6   9       21.35       30.80     75.25 o 
 -13   7   9      736.77      684.56     79.36 o 
 -12   7   9       36.75       98.37     47.61 o 
 -11   7   9     1199.77      941.09     93.28 o 
 -10   7   9     1386.95     1249.05    103.16 o 
  -9   7   9      292.90      231.67     54.77 o 
  -8   7   9      767.12      699.06     91.76 o 
  -7   7   9     1300.80     1195.22    128.50 o 
  -6   7   9     1254.11     1298.95    131.49 o 
  -5   7   9     1515.06     1485.79     91.82 o 
  -4   7   9     3222.52     3207.46    114.21 o 
  -3   7   9     1645.65     1711.65     87.10 o 
  -2   7   9        2.68       25.23     33.13 o 
  -1   7   9     2040.07     2014.16    114.83 o 
   0   7   9      272.35      293.42     40.77 o 
   1   7   9        2.17       69.98     29.94 o 
   2   7   9     3717.53     3498.28    150.64 o 
   3   7   9     1648.34     1698.16     92.84 o 
   4   7   9       55.34      162.56     54.01 o 
   5   7   9     3012.47     2954.61    174.50 o 
   6   7   9     1459.18     1413.12    183.05 o 
   7   7   9      144.09      186.75     83.75 o 
   8   7   9     1330.52     1328.05    158.03 o 
 -13   8   9       30.26       72.55     47.61 o 
 -12   8   9     1094.13     1206.63     96.85 o 
 -11   8   9      588.87      584.74     74.50 o 
 -10   8   9       95.03      102.21     48.99 o 
  -9   8   9     1570.26     1627.91    115.03 o 
  -8   8   9     1675.17     1653.64    102.21 o 
  -7   8   9      273.77      305.20     57.68 o 
  -6   8   9     1866.75     1876.10    130.66 o 
  -5   8   9     1774.76     1732.96     92.10 o 
  -4   8   9      161.66      240.31     47.71 o 
  -3   8   9     3243.90     3037.02    111.76 o 
  -2   8   9     5019.86     4559.78    133.16 o 
  -1   8   9     1656.37     1880.32     89.00 o 
   0   8   9      635.83      746.52     56.55 o 
   1   8   9     5058.05     4774.69    101.67 o 
   2   8   9      446.25      538.83     60.05 o 
   3   8   9     2611.29     2609.20    135.51 o 
   4   8   9     3991.64     3857.25    135.25 o 
   5   8   9      543.80      637.06    195.19 o 
   6   8   9     1376.82     1332.71    146.66 o 
   7   8   9     1391.98     1366.04    156.90 o 
   8   8   9       30.91       28.85     69.47 o 
 -12   9   9      120.26      234.42     55.34 o 
 -11   9   9      528.96      491.91     66.76 o 
 -10   9   9     1173.68     1091.21     98.12 o 
  -9   9   9      419.94      517.63    101.44 o 
  -8   9   9     1253.40     1260.68    172.34 o 
  -7   9   9     2875.76     2777.21    130.47 o 
  -6   9   9     3800.43     3753.91    293.50 o 
  -5   9   9      273.95      421.27     59.94 o 
  -4   9   9     4124.88     4176.08    212.72 o 
  -3   9   9     1270.99     1367.28    118.40 o 
  -2   9   9      880.37     1136.28     96.20 o 
  -1   9   9     7887.75     7995.94    174.96 o 
   0   9   9      782.36      817.33     59.88 o 
   1   9   9      496.27      580.89     58.45 o 
   2   9   9     5223.03     5088.75    143.25 o 
   3   9   9     2019.31     2148.46    158.52 o 
   4   9   9       69.42      155.43     48.67 o 
   5   9   9     2338.93     2133.62    157.79 o 
   6   9   9      857.90      887.20    127.87 o 
   7   9   9      190.14      228.31    124.02 o 
   8   9   9     1409.60     1154.73    151.43 o 
 -12  10   9      809.72      884.50     85.82 o 
 -11  10   9      870.90      823.32     81.87 o 
 -10  10   9       25.41      108.45     51.29 o 
  -9  10   9     1399.09     1273.77    203.54 o 
  -8  10   9     3569.62     3363.21    130.70 o 
  -7  10   9        0.12       99.07     46.79 o 
  -6  10   9     1391.42     1468.97    172.73 o 
  -5  10   9     3998.55     3635.80    126.15 o 
  -4  10   9      103.68      227.52     48.04 o 
  -3  10   9     4138.63     4185.31    232.42 o 
  -2  10   9     7367.87     7522.53    161.31 o 
  -1  10   9      685.89      902.52     66.20 o 
   0  10   9     3495.79     3559.75    100.57 o 
   1  10   9     5844.00     5384.69    157.96 o 
   2  10   9       13.94      174.62     55.79 o 
   3  10   9     3132.57     2946.31    145.34 o 
   4  10   9     2261.44     2084.10    129.55 o 
   5  10   9       15.06      113.89     80.58 o 
   6  10   9     1404.38     1263.29    147.73 o 
   7  10   9     1374.77     1153.95    148.01 o 
   8  10   9      309.04      273.05     98.50 o 
 -12  11   9      215.18      213.47     55.49 o 
 -11  11   9      352.11      367.23     61.50 o 
 -10  11   9     1323.83     1231.36    105.89 o 
  -9  11   9      889.61      904.23     89.57 o 
  -8  11   9      424.43      525.28     70.39 o 
  -7  11   9     3105.04     2957.58    217.09 o 
  -6  11   9     2152.66     2323.82    107.19 o 
  -5  11   9      274.90      404.07     59.73 o 
  -4  11   9     6267.05     5910.24    158.43 o 
  -3  11   9     3744.31     3735.30    119.72 o 
  -2  11   9      202.11      357.29     52.46 o 
  -1  11   9     8468.64     8244.10    146.53 o 
   0  11   9      834.52      931.28     63.31 o 
   1  11   9      892.86     1131.72     90.67 o 
   2  11   9     4357.60     4306.01    130.44 o 
   3  11   9      936.36     1056.78    110.11 o 
   4  11   9      138.93      285.05     70.86 o 
   5  11   9     1914.91     2172.57    152.08 o 
   6  11   9     1031.34     1005.98    134.48 o 
 -12  12   9      302.10      333.01     62.71 o 
 -11  12   9      339.49      363.14     64.41 o 
 -10  12   9       73.42      157.69     49.74 o 
  -9  12   9     1521.37     1475.17    213.42 o 
  -8  12   9     1686.79     1628.17    137.93 o 
  -7  12   9       29.95       79.64     53.24 o 
  -6  12   9     2666.16     2552.44    211.70 o 
  -5  12   9     3450.31     3300.96    150.62 o 
  -4  12   9       42.15      122.16     43.67 o 
  -3  12   9     1766.36     2077.63     94.06 o 
  -2  12   9     6690.59     6426.96    135.58 o 
  -1  12   9      121.86      256.49     39.71 o 
   0  12   9     2844.03     2834.55    113.04 o 
   1  12   9     6028.01     5833.70    163.93 o 
   2  12   9      464.05      513.14     61.40 o 
   3  12   9     2136.29     1979.34    127.57 o 
   4  12   9     3725.60     3651.56    226.17 o 
   5  12   9      734.00      781.09    119.07 o 
   6  12   9      590.37      565.48    110.94 o 
   7  12   9      994.79      812.77    129.23 o 
 -12  13   9      122.94       77.53    114.28 o 
 -11  13   9      521.95      639.67     76.74 o 
 -10  13   9     1101.72     1170.45     93.03 o 
  -9  13   9      436.39      477.92     71.79 o 
  -8  13   9      149.18      260.41     59.10 o 
  -7  13   9      882.52      899.24     87.06 o 
  -6  13   9      151.32      130.26     48.38 o 
  -5  13   9      768.25      726.40    140.09 o 
  -4  13   9     2477.97     2505.77    101.18 o 
  -3  13   9     1280.57     1148.06     83.42 o 
  -2  13   9       11.04      110.67     42.35 o 
  -1  13   9     2449.94     2533.39     85.07 o 
   0  13   9     1070.22     1085.69     88.66 o 
   1  13   9       12.91       32.00     53.33 o 
   2  13   9     3087.98     2973.74    217.49 o 
   3  13   9     1326.06     1506.09    186.30 o 
   4  13   9        6.50      198.48     98.92 o 
   5  13   9     2385.48     2804.33    231.31 o 
   6  13   9     1880.88     1548.37    161.78 o 
 -11  14   9      157.71      214.55     57.07 o 
 -10  14   9      145.51      188.20     53.21 o 
  -9  14   9      990.93      940.16     83.72 o 
  -8  14   9      800.14      706.10     81.71 o 
  -7  14   9        1.84        7.26     38.19 o 
  -6  14   9     1485.80     1657.44    101.76 o 
  -5  14   9     2717.92     2433.65    190.05 o 
  -4  14   9       65.60      108.54     41.72 o 
  -3  14   9      851.59      833.32     65.67 o 
  -2  14   9     2716.25     2832.83     95.11 o 
  -1  14   9        5.75       38.54     29.89 o 
   0  14   9     1432.77     1631.40     99.71 o 
   1  14   9     2767.35     2595.37    116.72 o 
   2  14   9      713.44      723.84    108.39 o 
   3  14   9      849.64     1033.03    142.29 o 
   4  14   9     2392.37     2359.94    266.64 o 
   5  14   9      551.36      594.85    113.30 o 
   7  14   9      936.22      801.25    130.59 o 
 -11  15   9      197.70      271.36     67.79 o 
 -10  15   9      505.93      350.92     68.65 o 
  -9  15   9      401.40      453.37     68.37 o 
  -8  15   9      185.06      149.27     66.53 o 
  -7  15   9     1301.95     1359.86    106.42 o 
  -6  15   9      822.78      699.56     78.20 o 
  -5  15   9      233.29      291.03     70.70 o 
  -4  15   9     2536.14     2599.73     93.64 o 
  -3  15   9      198.17      293.42     46.88 o 
  -2  15   9      302.48      249.57     45.79 o 
  -1  15   9     2111.33     1909.80    102.63 o 
   0  15   9     1287.81     1255.27    119.78 o 
   1  15   9        6.93       -9.67     40.72 o 
   2  15   9     1097.86      855.59    115.08 o 
   3  15   9      451.71      338.23     85.82 o 
   5  15   9      669.62      581.11    110.34 o 
 -11  16   9      161.33      209.98     77.97 o 
 -10  16   9        0.67      -58.84     43.61 o 
  -9  16   9      390.27      347.55     60.08 o 
  -8  16   9      556.00      713.84    121.65 o 
  -7  16   9       11.23       97.96     48.51 o 
  -6  16   9      447.57      407.16     65.75 o 
  -5  16   9     1159.14     1141.46     81.03 o 
  -4  16   9      322.24      306.90     47.81 o 
  -3  16   9     2729.14     2812.02     98.14 o 
  -2  16   9     3103.64     2998.01    110.86 o 
  -1  16   9       61.63       68.31     46.42 o 
   0  16   9      511.93      512.88     71.23 o 
   1  16   9      343.48      175.90     73.44 o 
   2  16   9        1.02       13.74     55.33 o 
   3  16   9      462.10      290.31     85.92 o 
   4  16   9      679.26      580.74    119.18 o 
 -10  17   9      197.04      133.38     58.26 o 
  -9  17   9       71.23       18.96     43.15 o 
  -8  17   9      306.59      315.08     58.59 o 
  -7  17   9      830.42      849.53     97.52 o 
  -6  17   9      376.52      351.62     54.24 o 
  -5  17   9       15.93        7.23     30.28 o 
  -4  17   9      324.64      348.85     49.82 o 
  -3  17   9       79.67      130.84     40.90 o 
  -2  17   9        0.62       24.69     32.63 o 
  -1  17   9      173.83       99.62     47.72 o 
   0  17   9        1.65       17.52     43.38 o 
   1  17   9      360.05      247.80    109.65 o 
   2  17   9      798.11      698.86    112.79 o 
   3  17   9      270.28      233.10     81.67 o 
 -10  18   9       49.38       29.65     46.84 o 
  -9  18   9      228.28      115.81     72.33 o 
  -8  18   9       32.58       39.43     43.45 o 
  -7  18   9       38.48       21.04     43.34 o 
  -6  18   9       81.95       24.95     37.98 o 
  -5  18   9       21.13       33.54     29.89 o 
  -4  18   9        0.26      -14.68     32.05 o 
  -3  18   9       33.41       34.96     33.91 o 
  -2  18   9      525.71      462.80     67.46 o 
  -1  18   9      179.05       67.17     48.16 o 
   0  18   9       12.92      -13.15     41.21 o 
   1  18   9      291.83      322.02     87.69 o 
   2  18   9      123.57       94.71     69.99 o 
   3  18   9       36.24       13.91     91.66 o 
   4  18   9      125.94       88.47     72.93 o 
 -10  19   9      107.27      150.74     75.25 o 
  -9  19   9        0.09       41.01     45.36 o 
  -8  19   9       34.77       16.74     45.91 o 
  -7  19   9       16.35      -33.21     41.73 o 
  -6  19   9        8.39        3.84     45.84 o 
  -5  19   9       12.05      -12.66     49.46 o 
  -4  19   9       62.53       11.14     42.54 o 
  -3  19   9      211.04      147.19     42.83 o 
  -2  19   9      453.70      357.63     63.83 o 
  -1  19   9        2.09      -57.21     38.14 o 
   0  19   9      139.55       81.62     65.20 o 
   1  19   9      114.52       11.08     93.49 o 
   2  19   9       23.33       40.21     81.16 o 
   3  19   9      100.47       76.37     74.93 o 
   4  19   9        6.17      -50.11     55.94 o 
   5  19   9      114.65       34.98     70.08 o 
  -9  20   9       27.94       35.22     48.80 o 
  -8  20   9        8.72        2.14     45.11 o 
  -7  20   9        9.56      -32.41     39.94 o 
  -6  20   9       13.07      -56.21     37.48 o 
  -5  20   9        2.04        6.59     53.37 o 
  -4  20   9        0.10        6.20     29.64 o 
  -3  20   9       91.94       78.86     50.68 o 
  -2  20   9        0.37      -58.42     40.31 o 
  -1  20   9       71.52        3.02     44.42 o 
   0  20   9        6.70      -71.67     47.78 o 
   1  20   9       50.06       27.71     65.90 o 
   2  20   9       69.20       68.67     83.00 o 
   3  20   9       16.89       -5.73     64.12 o 
   4  20   9       16.08       34.64     99.63 o 
   5  20   9       76.33       13.04     69.02 o 
  -9  21   9      164.84      191.15     78.71 o 
  -8  21   9      236.95      297.19     62.68 o 
  -7  21   9       28.49       28.84     67.87 o 
  -6  21   9       24.01      -33.71     40.45 o 
  -5  21   9        4.32      -11.38     75.99 o 
  -4  21   9       15.73       19.64     30.73 o 
  -3  21   9        5.31        0.72     47.12 o 
  -2  21   9        1.10      -62.74     41.82 o 
  -1  21   9        3.29      -51.94     56.80 o 
   0  21   9        5.98      -17.26     59.17 o 
   1  21   9        1.55      -39.60     66.79 o 
   2  21   9       82.96       32.33     66.39 o 
   3  21   9       90.07       53.72     71.54 o 
   4  21   9        7.69      -77.73     51.82 o 
  -8  22   9        8.81      -12.03     43.17 o 
  -7  22   9      105.02      100.25     61.48 o 
  -6  22   9       10.71      -21.79     55.46 o 
  -5  22   9       70.00      113.30     67.54 o 
  -4  22   9        4.57      -42.10     56.80 o 
  -3  22   9        0.41      -43.06     44.68 o 
  -2  22   9        5.43      -43.97     43.70 o 
  -1  22   9        3.07      -67.42     57.82 o 
   0  22   9        4.37      -92.31     61.54 o 
   1  22   9       76.39      -29.89     91.27 o 
   2  22   9       39.22       -6.78     69.63 o 
   3  22   9       74.76       37.42     76.10 o 
  -7  23   9        1.05      -60.84     40.56 o 
  -6  23   9      105.88       75.95     48.54 o 
  -5  23   9      196.63      225.50     96.88 o 
  -4  23   9       59.33       35.65     56.33 o 
  -3  23   9        0.05      -33.81     60.31 o 
  -2  23   9       17.90      -86.23     63.03 o 
  -1  23   9      111.90       57.69     88.93 o 
   0  23   9       37.83      -79.03     68.12 o 
   1  23   9       13.81      -78.52     58.40 o 
   2  23   9      137.59       46.58    141.08 o 
   3  23   9       15.48       -6.22     67.43 o 
  -7  24   9       16.42       -5.81     47.23 o 
  -6  24   9      256.76      250.13     60.06 o 
  -5  24   9      279.20      404.78     78.74 o 
  -4  24   9       14.79       66.34     58.05 o 
  -3  24   9      129.75       -5.07     65.25 o 
  -2  24   9       31.40      -63.29     59.12 o 
  -1  24   9       65.80      -50.89     74.66 o 
   0  24   9      488.36      300.87     89.46 o 
   1  24   9      189.45      123.54     95.45 o 
   2  24   9        1.81      -34.33     60.92 o 
  -6  25   9       30.05       39.34     49.63 o 
  -5  25   9      267.49      365.18    101.12 o 
  -4  25   9      609.83      661.07     96.27 o 
  -3  25   9       22.63      206.38    235.94 o 
  -2  25   9      438.26      399.80     94.00 o 
  -1  25   9      658.01      498.31    100.29 o 
   0  25   9       41.74      -56.59     57.68 o 
   1  25   9       72.41       28.02     93.24 o 
  -4  26   9        0.22      256.55    201.19 o 
  -3  26   9      386.59      676.71    305.36 o 
  -2  26   9      106.94       51.23    286.51 o 
  -1  26   9       93.15       -8.78     84.63 o 
   0  26   9      395.56      440.86    122.25 o 
 -13   0  10      165.29      127.53     82.96 o 
 -12   0  10      320.31      348.83     97.20 o 
 -11   0  10      969.40      962.38    132.85 o 
 -10   0  10     1905.04     1876.73    179.24 o 
  -9   0  10      160.69      268.99     83.73 o 
  -8   0  10      934.08      888.21    121.43 o 
  -7   0  10     1577.36     1393.68    146.32 o 
  -6   0  10       63.28      212.41     71.85 o 
  -5   0  10     3419.58     3236.72    171.67 o 
  -4   0  10     4750.54     4603.42    201.53 o 
  -3   0  10      377.75      441.93     84.94 o 
  -2   0  10     4077.86     4050.53    185.90 o 
  -1   0  10     5443.82     5621.80    217.64 o 
   0   0  10     2319.16     2653.27    156.25 o 
   1   0  10     1173.90     1763.35    133.14 o 
   2   0  10     6895.34     7200.43    226.52 o 
   3   0  10      231.13      366.79     65.85 o 
   4   0  10     2137.33     2163.65    201.51 o 
   5   0  10     3161.79     3143.95    244.69 o 
   6   0  10      458.51      279.05     90.79 o 
   7   0  10      811.34     1002.77    196.49 o 
 -13   1  10      317.74      314.22     62.93 o 
 -12   1  10      872.38      806.05     92.13 o 
 -11   1  10       30.80      110.90     51.62 o 
 -10   1  10      263.34      360.38     97.89 o 
  -9   1  10     1643.61     1607.46    183.30 o 
  -8   1  10      104.79      188.96     50.25 o 
  -7   1  10     1594.28     1550.64     99.41 o 
  -6   1  10     4722.83     4412.73    248.05 o 
  -5   1  10     1195.16     1320.97    196.73 o 
  -4   1  10      434.32      467.73     63.69 o 
  -3   1  10     3769.46     3857.39    304.75 o 
  -2   1  10     1589.34     1739.55     94.20 o 
  -1   1  10     1145.81     1183.53    107.01 o 
   0   1  10     4346.63     4446.13    137.67 o 
   1   1  10     4714.18     4612.38    137.60 o 
   2   1  10      174.51      421.66     47.05 o 
   3   1  10     4027.48     4194.03    107.38 o 
   4   1  10     2215.74     2131.44    152.75 o 
   5   1  10       88.05      232.95     66.63 o 
   6   1  10     1817.03     1787.63    186.03 o 
   7   1  10      865.87      872.06    102.58 o 
 -12   2  10       94.66      125.94     68.75 o 
 -11   2  10      827.55      731.73     85.27 o 
 -10   2  10     1635.32     1437.69    110.74 o 
  -9   2  10       27.86      153.12     50.22 o 
  -8   2  10     3210.83     2804.76    120.91 o 
  -7   2  10     2768.80     2666.56    115.92 o 
  -6   2  10        0.03      211.19     61.23 o 
  -5   2  10     2233.18     2153.24    110.26 o 
  -4   2  10     1634.44     1809.69    106.31 o 
  -3   2  10       28.48      187.27     47.83 o 
  -2   2  10     2963.40     2866.76    113.97 o 
  -1   2  10     1567.59     1533.54    218.69 o 
   0   2  10      108.49      322.70     53.88 o 
   1   2  10     1463.31     1823.31     93.09 o 
   2   2  10     2357.23     2468.16     94.72 o 
   3   2  10      210.75      392.28     46.21 o 
   4   2  10      906.05      940.59     98.84 o 
   5   2  10     2380.97     2128.99    134.18 o 
   6   2  10      645.22      527.05     82.73 o 
   7   2  10      420.56      568.17    112.34 o 
 -12   3  10      881.65      796.22     92.36 o 
 -11   3  10       24.59       85.98     48.62 o 
 -10   3  10      543.12      544.27     74.79 o 
  -9   3  10     3012.49     2509.66    170.32 o 
  -8   3  10       16.80      130.61     47.04 o 
  -7   3  10     1121.05     1262.18     97.77 o 
  -6   3  10     2592.11     2367.05    107.24 o 
  -5   3  10      275.23      301.11     55.51 o 
  -4   3  10     1840.80     1772.55     97.35 o 
  -3   3  10     5199.41     5037.33    241.83 o 
  -2   3  10     1257.62     1453.31     91.83 o 
  -1   3  10     1218.48     1260.62     92.93 o 
   0   3  10     3462.54     3309.82    118.47 o 
   1   3  10     2915.17     3297.80    114.63 o 
   2   3  10      146.24      285.78     49.88 o 
   3   3  10     1367.59     1275.72     85.26 o 
   4   3  10     1065.96     1157.43    108.49 o 
   5   3  10       45.57      121.11     56.88 o 
   6   3  10     1599.42     1583.13    128.06 o 
   7   3  10     1288.38     1070.11    142.34 o 
 -12   4  10       14.69       85.41     52.60 o 
 -11   4  10      413.71      335.12     67.64 o 
 -10   4  10      819.58      727.33     85.81 o 
  -9   4  10       22.87      297.07     67.24 o 
  -8   4  10     1972.12     1848.30    150.56 o 
  -7   4  10     1850.68     1639.33    119.12 o 
  -6   4  10      176.78      340.53     58.51 o 
  -5   4  10     2436.66     2412.95    107.36 o 
  -4   4  10     3907.22     3741.03    130.18 o 
  -3   4  10      474.31      579.72     66.59 o 
  -2   4  10     2382.19     2354.65    105.51 o 
  -1   4  10     1799.20     2040.44     97.99 o 
   0   4  10      122.23      195.65     46.33 o 
   1   4  10     3617.46     4050.73    116.40 o 
   2   4  10     2481.58     2806.49     98.94 o 
   3   4  10      425.61      505.15     58.76 o 
   4   4  10      475.09      544.96     79.69 o 
   5   4  10     1321.22     1192.42    166.45 o 
   6   4  10      314.08      252.76     89.46 o 
   7   4  10      293.78      271.41     99.48 o 
 -12   5  10      602.51      633.64    123.27 o 
 -11   5  10       99.86       87.60     52.13 o 
 -10   5  10      105.20      130.35     61.20 o 
  -9   5  10     1407.05     1116.62     97.61 o 
  -8   5  10       90.79      119.96    105.56 o 
  -7   5  10      305.43      289.38     56.68 o 
  -6   5  10     2230.82     2198.21    107.80 o 
  -5   5  10      954.48     1066.96     89.29 o 
  -4   5  10      433.50      504.07     65.00 o 
  -3   5  10     5138.18     5088.62    149.86 o 
  -2   5  10     2011.96     1964.04    254.32 o 
  -1   5  10     1565.87     1598.39     90.34 o 
   0   5  10     3627.13     3396.54    120.20 o 
   1   5  10     2466.86     2431.28     93.63 o 
   2   5  10     1145.80     1229.36     96.16 o 
   3   5  10     2456.99     2281.61     97.24 o 
   4   5  10      178.16      241.08     99.64 o 
   5   5  10      499.54      418.93     77.73 o 
   6   5  10     1207.42     1279.80    282.80 o 
   7   5  10      506.15      359.07    105.74 o 
 -12   6  10       87.04      146.77     57.77 o 
 -11   6  10      537.42      416.06     72.39 o 
 -10   6  10      706.26      550.91     76.56 o 
  -9   6  10      176.83      195.04     54.24 o 
  -8   6  10      304.79      231.94     56.45 o 
  -7   6  10      597.81      644.47     75.24 o 
  -6   6  10      571.39      689.91     75.11 o 
  -5   6  10      991.71      951.44     84.54 o 
  -4   6  10     2494.52     2425.03    108.36 o 
  -3   6  10      293.77      498.24    103.62 o 
  -2   6  10     3172.09     3056.57    115.83 o 
  -1   6  10     1814.37     1937.34     95.87 o 
   0   6  10       52.08      137.52     42.04 o 
   1   6  10     1280.74     1382.23     78.85 o 
   2   6  10      794.22      704.60     79.71 o 
   3   6  10      320.11      346.05     54.07 o 
   4   6  10     2277.99     2235.32    131.29 o 
   5   6  10      968.43      909.95     99.63 o 
   6   6  10        2.42       64.99     74.18 o 
   7   6  10      340.20      173.63     90.37 o 
 -12   7  10      177.61      155.02     54.15 o 
 -11   7  10       51.48       49.98     55.54 o 
 -10   7  10       62.85      134.82     51.69 o 
  -9   7  10      703.32      578.87     76.34 o 
  -8   7  10       97.95      101.46     48.37 o 
  -7   7  10     1105.76      881.81    134.22 o 
  -6   7  10     2501.41     2321.65    216.15 o 
  -5   7  10      875.50      898.39     85.10 o 
  -4   7  10      122.47       81.16     41.96 o 
  -3   7  10     1779.43     1606.77     92.69 o 
  -2   7  10      604.54      746.54     76.57 o 
  -1   7  10      999.41     1042.00     86.31 o 
   0   7  10     2561.87     2465.19     94.14 o 
   1   7  10     2029.87     2043.09     81.04 o 
   2   7  10      497.87      623.32     73.91 o 
   3   7  10     2331.09     2280.57    104.41 o 
   4   7  10      575.62      571.50     82.82 o 
   5   7  10      178.23       77.90     77.72 o 
   6   7  10      464.73      444.86    103.70 o 
   7   7  10      236.81       39.63     87.83 o 
 -12   8  10       40.72       57.73     48.16 o 
 -11   8  10      430.71      392.40     71.58 o 
 -10   8  10      640.87      629.12     80.92 o 
  -9   8  10       67.19       27.86     43.72 o 
  -8   8  10      657.91      563.67     74.74 o 
  -7   8  10      175.08      211.73     53.11 o 
  -6   8  10        0.63       41.34     40.69 o 
  -5   8  10      531.73      563.34     69.96 o 
  -4   8  10      178.03      169.54     49.16 o 
  -3   8  10      112.37      126.97     44.44 o 
  -2   8  10     1067.60     1149.88    102.15 o 
  -1   8  10        6.99       51.93     39.51 o 
   0   8  10      176.31      231.94     44.97 o 
   1   8  10      103.25      108.68     47.24 o 
   2   8  10      499.60      543.24     72.24 o 
   3   8  10       94.02       78.24     68.62 o 
   4   8  10       89.65        6.84     49.38 o 
   5   8  10      246.06      124.31     80.92 o 
   6   8  10       12.87       18.37     72.50 o 
   7   8  10       70.51       40.28     77.89 o 
 -12   9  10       83.38      103.79     49.66 o 
 -11   9  10       90.46       30.53     47.82 o 
 -10   9  10       37.49       13.37     45.68 o 
  -9   9  10      488.51      468.17     71.23 o 
  -8   9  10       13.83      -11.05     39.15 o 
  -7   9  10     1472.88     1441.94    107.38 o 
  -6   9  10     1176.64     1234.82    105.74 o 
  -5   9  10        6.67       20.31     40.64 o 
  -4   9  10      254.61      228.24     51.19 o 
  -3   9  10       50.58       43.93     40.05 o 
  -2   9  10       39.41       36.23     39.20 o 
  -1   9  10      106.74      142.34     41.36 o 
   0   9  10      192.17      271.91     53.99 o 
   1   9  10      127.52       58.06     47.75 o 
   2   9  10       17.96      -11.58     40.39 o 
   3   9  10       37.36      -59.81     56.46 o 
   4   9  10      213.12      206.60     85.00 o 
   5   9  10        2.87      -58.21     63.55 o 
   6   9  10       55.10      -95.37     72.23 o 
   7   9  10      313.72      363.18    105.50 o 
 -12  10  10        8.75       63.69     61.51 o 
 -11  10  10        0.12      -59.78     39.85 o 
 -10  10  10       48.09        0.13     47.67 o 
  -9  10  10        0.03      -24.56     41.30 o 
  -8  10  10      183.72      135.14     50.18 o 
  -7  10  10        3.78        5.31     41.12 o 
  -6  10  10        4.18      -47.82     37.09 o 
  -5  10  10       13.01      -13.89     36.00 o 
  -4  10  10       15.27       20.31     44.48 o 
  -3  10  10       10.30      -25.47     32.83 o 
  -2  10  10        0.95       15.04     40.87 o 
  -1  10  10      221.96      195.24     52.45 o 
   0  10  10        8.41      -18.26     28.12 o 
   1  10  10        5.12      -33.84     39.38 o 
   2  10  10       54.84       -1.24     48.53 o 
   3  10  10        0.28      -27.59     80.22 o 
   4  10  10        0.36      -46.57     61.98 o 
   6  10  10        4.59      -60.46    111.99 o 
 -11  11  10        3.81       -4.25     44.11 o 
 -10  11  10       17.65        6.48     48.61 o 
  -9  11  10       16.66      -22.88     40.74 o 
  -8  11  10        0.47      -39.45     38.44 o 
  -7  11  10      129.25      152.28     68.03 o 
  -6  11  10      148.27      145.29     50.39 o 
  -5  11  10       35.48       19.43     41.43 o 
  -4  11  10      131.84      140.10     48.47 o 
  -3  11  10      602.07      504.49     67.33 o 
  -2  11  10      303.24      331.13     51.32 o 
  -1  11  10       41.15       22.01     33.51 o 
   0  11  10       80.71      -10.63     43.11 o 
   1  11  10       66.39       14.68     43.36 o 
   2  11  10       41.74       -1.97     42.71 o 
   3  11  10        0.09      -84.55     90.65 o 
   4  11  10        0.58      -83.96     55.97 o 
   5  11  10        0.01      -23.99     66.87 o 
 -11  12  10      269.85      180.34     55.31 o 
 -10  12  10      160.67      104.94     82.68 o 
  -9  12  10        3.72      -15.35     42.46 o 
  -8  12  10      200.95      117.90     50.77 o 
  -7  12  10      133.82      102.98     47.43 o 
  -6  12  10      147.63       91.77     44.63 o 
  -5  12  10      344.82      350.69     61.44 o 
  -4  12  10        7.48      -25.27     33.18 o 
  -3  12  10      623.49      582.02     70.45 o 
  -2  12  10      327.89      359.75     52.59 o 
  -1  12  10      131.67      139.40     40.74 o 
   0  12  10        0.82      -49.31     32.87 o 
   1  12  10       80.44      -18.59     41.35 o 
   2  12  10       16.29      -29.38     39.75 o 
   3  12  10       51.82      -36.37     63.56 o 
   4  12  10       94.22      -57.90     60.79 o 
   5  12  10      245.34       82.62    113.55 o 
 -11  13  10       55.00       57.94     46.07 o 
 -10  13  10      106.42       38.78     49.62 o 
  -9  13  10      448.33      406.46     72.94 o 
  -8  13  10       89.57       34.95     46.17 o 
  -7  13  10      189.16      301.76     61.18 o 
  -6  13  10      512.01      468.73     69.40 o 
  -5  13  10       54.11       40.59     43.19 o 
  -4  13  10      514.19      453.87     65.44 o 
  -3  13  10      103.53       61.57     37.14 o 
  -2  13  10      482.84      579.90     82.18 o 
  -1  13  10       43.96       55.64     50.19 o 
   0  13  10      304.52      238.68     58.73 o 
   1  13  10       67.94       65.26     47.65 o 
   2  13  10      257.40      183.03     74.85 o 
   3  13  10      603.31      389.55     95.08 o 
   4  13  10      237.44      185.23    120.57 o 
   5  13  10       27.81      -70.57     64.85 o 
   6  13  10      377.03      287.55    102.19 o 
 -11  14  10      116.27       38.41     47.00 o 
 -10  14  10       81.14       48.75     45.76 o 
  -9  14  10       99.87      102.81     53.83 o 
  -8  14  10      528.60      470.23    119.80 o 
  -7  14  10      544.53      481.46     71.44 o 
  -6  14  10        0.31       61.78     44.27 o 
  -5  14  10     1451.56     1546.69    111.18 o 
  -4  14  10     1015.02     1002.44    195.46 o 
  -3  14  10        5.44      -10.85     33.45 o 
  -2  14  10     1010.72     1043.73     77.41 o 
  -1  14  10      884.27      960.48    162.90 o 
   0  14  10        1.85       63.01     49.08 o 
   1  14  10      920.19      854.41     88.03 o 
   2  14  10      844.12      890.21    124.73 o 
   3  14  10        9.37       24.86     66.76 o 
   4  14  10      530.04      381.31     98.62 o 
   5  14  10      669.45      655.01    122.24 o 
 -10  15  10      142.13       95.28     60.14 o 
  -9  15  10      630.63      553.81     80.67 o 
  -8  15  10      285.19      292.00     65.22 o 
  -7  15  10       33.38       60.42     63.40 o 
  -6  15  10      955.47      915.55    106.32 o 
  -5  15  10      261.41      426.93    119.07 o 
  -4  15  10      891.00      905.38     75.84 o 
  -3  15  10     1228.08     1081.56     80.27 o 
  -2  15  10     1364.85     1531.10     86.97 o 
  -1  15  10      372.57      368.28     67.35 o 
   0  15  10     2026.68     1865.19    113.15 o 
   1  15  10      552.93      563.63     77.28 o 
   2  15  10      410.87      391.21     93.47 o 
   3  15  10     1033.40      725.73    116.65 o 
   4  15  10      120.36       20.81    102.69 o 
   5  15  10      353.10      363.56    115.60 o 
 -10  16  10      158.97      164.61     55.70 o 
  -9  16  10      157.33      144.56     53.81 o 
  -8  16  10      908.15      912.94     97.31 o 
  -7  16  10      778.73      814.78     91.60 o 
  -6  16  10        4.35       11.74     44.96 o 
  -5  16  10     1927.01     1962.36     94.90 o 
  -4  16  10     1215.56     1334.40     89.24 o 
  -3  16  10       16.28      109.33     42.01 o 
  -2  16  10     1707.06     1534.80    165.96 o 
  -1  16  10      795.51      727.62     80.63 o 
   0  16  10       78.78      125.70     52.83 o 
   1  16  10     1746.47     1816.29    123.28 o 
   2  16  10     1337.08     1246.66    147.14 o 
   3  16  10       81.15      143.32     75.10 o 
   4  16  10      318.61      272.11     91.86 o 
   5  16  10      834.03      660.79    125.68 o 
 -10  17  10      503.50      484.80     73.19 o 
  -9  17  10      967.97      878.47     87.82 o 
  -8  17  10       83.87      189.49     82.54 o 
  -7  17  10      532.72      527.37    158.01 o 
  -6  17  10     1582.33     1337.96    148.45 o 
  -5  17  10      423.24      532.82     91.84 o 
  -4  17  10      793.19      921.54     76.94 o 
  -3  17  10     1531.94     1567.73    112.08 o 
  -2  17  10      317.59      427.92    111.69 o 
  -1  17  10      759.74      731.18     90.34 o 
   0  17  10     1780.14     1836.33    124.26 o 
   1  17  10      486.83      523.27    161.50 o 
   2  17  10      151.72       35.86     67.50 o 
   3  17  10      649.59      577.78    113.62 o 
   4  17  10      450.00      219.57     86.45 o 
  -9  18  10       42.83      138.39     52.47 o 
  -8  18  10      821.48      875.63     86.62 o 
  -7  18  10      604.40      655.18     86.39 o 
  -6  18  10      134.44      134.58     42.76 o 
  -5  18  10     1696.15     1942.28     96.75 o 
  -4  18  10      696.74      748.38     70.88 o 
  -3  18  10       27.41       92.98     56.37 o 
  -2  18  10     1968.69     2022.05    121.06 o 
  -1  18  10     1697.10     1708.58    115.69 o 
   0  18  10       29.67       65.20     55.15 o 
   1  18  10      485.74      370.36     93.72 o 
   2  18  10      509.01      410.67     98.32 o 
   3  18  10        1.44        8.83     58.21 o 
   4  18  10      351.43      279.53     91.88 o 
  -9  19  10      528.57      637.90     85.57 o 
  -8  19  10       14.33       50.10     47.83 o 
  -7  19  10      417.14      430.45    103.67 o 
  -6  19  10     1609.11     1734.69    124.43 o 
  -5  19  10      684.03      834.35     76.73 o 
  -4  19  10       44.65      102.62     42.21 o 
  -3  19  10     1290.88     1149.27    155.83 o 
  -2  19  10      785.15      851.81     96.66 o 
  -1  19  10      331.56      314.39     62.55 o 
   0  19  10     1568.33     1427.60    149.32 o 
   1  19  10      566.91      607.83    127.06 o 
   2  19  10      317.39      244.14     85.97 o 
   3  19  10     1231.92      993.03    134.52 o 
   4  19  10      599.17      531.88    113.20 o 
  -8  20  10      373.43      456.83     86.73 o 
  -7  20  10      421.63      362.60     64.13 o 
  -6  20  10        0.92       27.17     68.33 o 
  -5  20  10     1102.87     1073.41     99.48 o 
  -4  20  10      656.87      806.24    100.61 o 
  -3  20  10       67.09     1216.01    187.55 o 
  -2  20  10      982.96     1162.59    116.40 o 
  -1  20  10     1969.79     1809.16    167.06 o 
   0  20  10       30.76      -21.31     63.36 o 
   1  20  10     1051.41      973.21    132.39 o 
   2  20  10     1437.59     1522.98    163.77 o 
   3  20  10        5.61       46.74    166.78 o 
  -8  21  10       95.31      208.88     58.66 o 
  -7  21  10       45.90      108.04     50.58 o 
  -6  21  10      874.57      879.17     86.51 o 
  -5  21  10      272.21      437.06     73.04 o 
  -4  21  10      159.55      194.49     65.96 o 
  -3  21  10     1185.37     1138.72    115.26 o 
  -2  21  10      768.66      969.20    121.66 o 
  -1  21  10       84.55      110.58     57.87 o 
   0  21  10     1499.40     1472.85    148.39 o 
   1  21  10      852.64      921.69    150.04 o 
   2  21  10      119.22      158.36     81.14 o 
  -7  22  10      830.87      854.70     87.68 o 
  -6  22  10       40.00       93.07     49.63 o 
  -5  22  10      828.36      841.38     83.50 o 
  -4  22  10      498.68      652.07     93.85 o 
  -3  22  10        2.14       88.30     55.64 o 
  -2  22  10      393.97      483.91     85.99 o 
  -1  22  10      669.80      536.36    122.46 o 
   0  22  10        9.79      -29.80     65.83 o 
   1  22  10      631.78      609.79    112.80 o 
   2  22  10     1140.91     1085.18    244.46 o 
  -6  23  10      868.85      878.27     90.32 o 
  -5  23  10       36.92       23.19     62.66 o 
  -4  23  10      297.40      283.58     83.57 o 
  -3  23  10      598.98      770.77    100.67 o 
  -2  23  10       95.77       58.59     89.24 o 
  -1  23  10       32.18     -106.99     89.49 o 
   0  23  10      471.80      261.38     92.56 o 
   1  23  10      433.72      325.91    194.96 o 
  -5  24  10      850.15      847.11    118.59 o 
  -4  24  10      493.70      487.84     98.26 o 
  -3  24  10        0.46       40.98     54.65 o 
  -2  24  10      438.10      456.29    136.23 o 
  -1  24  10      302.54      230.95     89.14 o 
 -12   1  11        0.23       -2.41     47.36 o 
 -11   1  11       10.29       12.06     47.07 o 
 -10   1  11       37.26      -21.97     43.86 o 
  -9   1  11        4.23       12.29     41.74 o 
  -8   1  11       79.12       85.97     48.84 o 
  -7   1  11       73.02       97.34     49.14 o 
  -6   1  11       56.88        3.92     38.10 o 
  -5   1  11      387.46      402.22    111.29 o 
  -4   1  11       79.29       35.58     39.72 o 
  -3   1  11        7.86      -19.62     36.16 o 
  -2   1  11       14.18       11.68     63.81 o 
  -1   1  11        1.13      -17.78     34.14 o 
   0   1  11       41.93       10.78     40.63 o 
   1   1  11       19.77       -1.22     36.89 o 
   2   1  11       32.04      -28.21     31.21 o 
   3   1  11        0.64      -55.47     36.98 o 
   4   1  11        7.49       18.68     60.94 o 
   5   1  11       29.42      -80.54     53.69 o 
   6   1  11        1.46      -27.28     58.53 o 
 -12   2  11        4.93       16.09     51.36 o 
 -11   2  11       56.92       26.63     49.44 o 
 -10   2  11      389.81      313.41    123.26 o 
  -9   2  11      132.03      127.09     52.83 o 
  -8   2  11      243.17      266.45     59.01 o 
  -7   2  11        0.49      -52.05     35.74 o 
  -6   2  11      200.40      173.77     52.45 o 
  -5   2  11       36.40       86.82     44.88 o 
  -4   2  11      529.55      436.64     86.46 o 
  -3   2  11      819.95      835.64     83.01 o 
  -2   2  11       23.76        1.85     37.13 o 
  -1   2  11      529.10      607.55     73.98 o 
   0   2  11      165.15      209.86     53.88 o 
   1   2  11      144.45      124.86     41.49 o 
   2   2  11        1.44      -43.15     31.03 o 
   3   2  11      160.92       83.27     47.98 o 
   4   2  11       16.43      -69.65     98.86 o 
   5   2  11       88.48       91.92     70.51 o 
   6   2  11       63.23      -79.12     70.54 o 
 -12   3  11        9.94        3.86     72.60 o 
 -11   3  11       16.49       81.89     51.46 o 
 -10   3  11       89.07       32.14     47.17 o 
  -9   3  11      116.87      147.13     53.39 o 
  -8   3  11      378.44      267.13     59.98 o 
  -7   3  11      206.57      230.79     56.08 o 
  -6   3  11      114.04       92.62     45.12 o 
  -5   3  11      826.71      664.68     76.08 o 
  -4   3  11      555.28      549.90    113.37 o 
  -3   3  11        0.75       53.47     40.36 o 
  -2   3  11      364.96      373.86     61.53 o 
  -1   3  11      883.23      938.76     85.75 o 
   0   3  11        0.65       29.37     38.95 o 
   1   3  11      945.36      957.65     76.68 o 
   2   3  11      775.61      720.21     92.85 o 
   3   3  11        0.13       36.01     44.49 o 
   4   3  11      514.76      430.43     95.57 o 
   5   3  11      689.63      521.00     89.32 o 
   6   3  11       48.02      -14.38     75.90 o 
 -12   4  11       36.31       70.27     53.74 o 
 -11   4  11       31.53       50.76     51.49 o 
 -10   4  11      265.82      279.30     63.48 o 
  -9   4  11        3.04       -1.47     39.94 o 
  -8   4  11       51.37      104.20     49.43 o 
  -7   4  11      347.42      273.11     59.52 o 
  -6   4  11      401.79      338.19     62.88 o 
  -5   4  11       97.23      144.29     49.24 o 
  -4   4  11       59.64       43.27     51.65 o 
  -3   4  11     1319.98     1410.47    161.94 o 
  -2   4  11      273.69      305.11     58.87 o 
  -1   4  11      203.89      270.31     55.65 o 
   0   4  11     1423.39     1336.88    113.49 o 
   1   4  11      311.79      370.26     54.96 o 
   2   4  11      417.92      509.66     83.23 o 
   3   4  11     1523.47     1724.70    116.48 o 
   4   4  11      208.93      212.86     70.07 o 
   5   4  11      305.35      291.63     76.03 o 
   6   4  11      504.40      480.81    117.23 o 
 -12   5  11      263.36      220.32     65.00 o 
 -11   5  11      306.65      301.88     68.67 o 
 -10   5  11      350.81      318.21     65.74 o 
  -9   5  11      178.09      180.60     75.84 o 
  -8   5  11      715.88      672.59     84.02 o 
  -7   5  11      319.34      327.05     62.46 o 
  -6   5  11       85.27       96.96     68.73 o 
  -5   5  11      451.26      419.75     66.15 o 
  -4   5  11      410.88      471.35    131.57 o 
  -3   5  11       18.20      125.41     45.30 o 
  -2   5  11     1240.01     1353.66    100.88 o 
  -1   5  11     1485.49     1527.89    107.00 o 
   0   5  11        4.82       55.98     40.37 o 
   1   5  11     1388.11     1477.29     95.57 o 
   2   5  11      855.15      859.70    101.78 o 
   3   5  11       80.18       78.16     47.34 o 
   4   5  11     1084.13     1008.36    109.24 o 
   5   5  11     1200.37     1125.03    114.76 o 
   6   5  11       76.09        9.01    105.83 o 
 -11   6  11        0.07       98.64     54.04 o 
 -10   6  11      483.78      460.82     74.56 o 
  -9   6  11      344.95      382.24     70.62 o 
  -8   6  11       36.83       48.40     62.06 o 
  -7   6  11     1167.68     1170.92    144.47 o 
  -6   6  11     1321.92     1369.08    104.75 o 
  -5   6  11        0.17      -13.67     55.98 o 
  -4   6  11     1329.57     1399.22    167.61 o 
  -3   6  11     2560.36     2705.26    119.36 o 
  -2   6  11       65.67      150.17     47.97 o 
  -1   6  11      959.71      974.17     86.84 o 
   0   6  11     1711.81     1810.38     89.92 o 
   1   6  11      107.51      155.94     61.46 o 
   2   6  11     1565.51     1599.93    131.50 o 
   3   6  11     1362.70     1309.50     94.34 o 
   4   6  11       89.50      110.15     63.30 o 
   5   6  11      272.29      216.00     91.99 o 
   6   6  11      439.09      345.31    108.19 o 
 -11   7  11      641.85      487.36     77.89 o 
 -10   7  11      490.35      492.06     84.72 o 
  -9   7  11      250.90      273.47     64.19 o 
  -8   7  11     1627.36     1255.23    199.45 o 
  -7   7  11     1249.35     1188.62    101.13 o 
  -6   7  11      347.68      431.89     67.29 o 
  -5   7  11     2036.38     1787.95    203.22 o 
  -4   7  11      193.09      284.13    123.83 o 
  -3   7  11     1449.39     1778.83     99.06 o 
  -2   7  11     5060.47     4708.31    149.95 o 
  -1   7  11      482.22      577.25     71.64 o 
   0   7  11      507.87      569.39     63.64 o 
   1   7  11     1609.48     1731.42    136.82 o 
   2   7  11      760.08      832.62    116.45 o 
   3   7  11      144.90      102.03     45.90 o 
   4   7  11      723.30      692.02     94.82 o 
   5   7  11      621.14      514.73    116.97 o 
   6   7  11       30.36      -70.57     66.21 o 
 -11   8  11        3.40      102.72     79.61 o 
 -10   8  11     1139.60     1222.21    127.61 o 
  -9   8  11     1101.16      981.17     96.93 o 
  -8   8  11        0.18       91.53     49.32 o 
  -7   8  11     1365.86     1348.54    107.93 o 
  -6   8  11     1565.39     1581.73    112.94 o 
  -5   8  11      132.42      258.72     55.63 o 
  -4   8  11     2369.17     2361.22    179.07 o 
  -3   8  11     1957.23     1964.94    105.17 o 
  -2   8  11       84.22      169.31    106.51 o 
  -1   8  11     1911.24     1728.57     98.18 o 
   0   8  11     2443.47     2612.86    103.51 o 
   1   8  11       18.98       68.68     54.36 o 
   2   8  11     1046.27     1039.53     97.50 o 
   3   8  11      960.50      924.28    103.66 o 
   4   8  11       12.21       92.41     77.37 o 
   5   8  11      637.43      429.54    110.75 o 
 -11   9  11      795.72      661.39     89.23 o 
 -10   9  11       75.64      201.23     59.69 o 
  -9   9  11      720.05      798.17     89.21 o 
  -8   9  11     1205.94     1128.84    102.69 o 
  -7   9  11      436.43      509.17     72.10 o 
  -6   9  11     1091.82     1133.22    157.49 o 
  -5   9  11     2895.86     2776.35    123.85 o 
  -4   9  11      615.14      602.36     73.62 o 
  -3   9  11      157.42      189.02     58.78 o 
  -2   9  11     1657.14     1786.71    107.97 o 
  -1   9  11        7.98       35.30     36.27 o 
   0   9  11      617.21      567.38    111.94 o 
   1   9  11     1829.50     1803.30    125.23 o 
   2   9  11      700.93      675.89     84.07 o 
   3   9  11      231.37      264.73     72.88 o 
   4   9  11     2019.21     1721.05    174.95 o 
   5   9  11     1188.71     1344.47    288.74 o 
 -11  10  11      121.19      236.50     65.45 o 
 -10  10  11     1413.12     1262.80    113.69 o 
  -9  10  11      750.48      674.52     84.79 o 
  -8  10  11       24.85       59.76     47.15 o 
  -7  10  11     1007.13      824.51     88.53 o 
  -6  10  11      613.57      690.31     81.89 o 
  -5  10  11      308.49      416.95     67.41 o 
  -4  10  11     1618.56     1585.54    121.98 o 
  -3  10  11     2507.79     2457.87    113.70 o 
  -2  10  11       70.93      132.51     48.50 o 
  -1  10  11      882.16     1056.77    106.55 o 
   0  10  11     2983.42     3336.04    157.24 o 
   1  10  11       95.16      157.27     55.01 o 
   2  10  11     1338.29     1207.84    105.78 o 
   3  10  11     2262.90     2276.10    195.81 o 
   4  10  11      259.54      308.34     98.14 o 
   5  10  11      778.08      780.06    133.94 o 
 -11  11  11      672.09      624.67     88.44 o 
 -10  11  11       37.47      154.15     70.68 o 
  -9  11  11      645.49      737.28     88.31 o 
  -8  11  11      926.45     1011.70     99.87 o 
  -7  11  11      188.70      208.25     57.87 o 
  -6  11  11      621.73      766.06     85.76 o 
  -5  11  11     1545.05     1461.27    108.83 o 
  -4  11  11      180.83      189.57     53.25 o 
  -3  11  11      381.45      359.97     62.70 o 
  -2  11  11     2178.42     2354.66     99.86 o 
  -1  11  11      628.12      780.61     97.24 o 
   0  11  11      143.15      237.84     64.72 o 
   1  11  11     2057.63     2165.43    117.01 o 
   2  11  11      816.55      915.11     93.89 o 
   3  11  11       63.04      106.13    130.66 o 
   4  11  11     1870.19     1652.16    187.62 o 
   5  11  11      990.44     1038.38    232.90 o 
 -10  12  11      809.46      896.35     98.53 o 
  -9  12  11      509.07      591.43     90.50 o 
  -8  12  11       70.62      117.00     54.39 o 
  -7  12  11     1683.14     1457.09    113.11 o 
  -6  12  11     1713.69     1846.54    151.85 o 
  -5  12  11       13.48       33.92     43.05 o 
  -4  12  11     1071.08     1112.08    147.84 o 
  -3  12  11     2249.19     2420.54    116.92 o 
  -2  12  11        0.23       83.37     40.28 o 
  -1  12  11     1582.03     1533.74    129.49 o 
   0  12  11     1788.48     1905.49    146.16 o 
   1  12  11       22.21      107.91     51.33 o 
   2  12  11      940.54      877.19     93.23 o 
   3  12  11     1057.08      891.32    142.18 o 
   4  12  11       79.48      161.50    146.38 o 
   5  12  11      363.77      407.80    113.30 o 
 -10  13  11      203.59      218.52     66.45 o 
  -9  13  11      431.60      281.46     65.19 o 
  -8  13  11     1377.26     1306.09    122.94 o 
  -7  13  11      587.16      676.89     83.80 o 
  -6  13  11      246.23      301.89     63.50 o 
  -5  13  11     1327.05     1199.14    101.43 o 
  -4  13  11       42.02      135.09     51.66 o 
  -3  13  11     1452.72     1618.16    175.97 o 
  -2  13  11     2640.63     2829.09    120.71 o 
  -1  13  11      569.39      778.45    100.83 o 
   0  13  11      224.40      268.61     70.28 o 
   1  13  11     1048.87     1027.40     99.45 o 
   2  13  11       92.77      113.45     75.97 o 
   3  13  11       99.13      193.56     85.91 o 
   4  13  11      640.78      753.27    128.28 o 
 -10  14  11      402.41      397.70     77.52 o 
  -9  14  11      211.19      283.80     69.36 o 
  -8  14  11        9.85       42.40     51.85 o 
  -7  14  11      829.47      986.42     98.86 o 
  -6  14  11     1160.64     1278.83    108.08 o 
  -5  14  11        2.95        2.16     42.47 o 
  -4  14  11     1246.46     1269.50    168.10 o 
  -3  14  11     2591.87     2768.80    107.91 o 
  -2  14  11      138.45      202.67     64.15 o 
  -1  14  11      690.17      640.53     91.89 o 
   0  14  11      701.46      488.14     74.95 o 
   1  14  11        0.40       29.51     47.98 o 
   2  14  11      843.73      731.33    119.84 o 
   3  14  11      892.64      727.18    122.55 o 
   4  14  11      216.55      282.58     94.80 o 
  -9  15  11      222.45      268.10     67.86 o 
  -8  15  11      378.84      386.21     88.62 o 
  -7  15  11      189.28      213.78     65.27 o 
  -6  15  11      240.46      223.19     62.25 o 
  -5  15  11      509.70      548.97    140.52 o 
  -4  15  11      351.04      326.52     56.21 o 
  -3  15  11       63.72      142.73     45.45 o 
  -2  15  11      442.15      474.43     83.59 o 
  -1  15  11      386.40      443.22     83.31 o 
   0  15  11       54.22       28.90     48.09 o 
   1  15  11      986.94      987.61     99.51 o 
   2  15  11      397.06      308.41     95.82 o 
   3  15  11        2.21      -67.25     73.16 o 
   4  15  11      821.11      624.91    121.20 o 
  -9  16  11      125.72       58.03     56.63 o 
  -8  16  11        6.67      -21.41     46.80 o 
  -7  16  11       98.00       54.71     51.87 o 
  -6  16  11      236.80      216.02     61.56 o 
  -5  16  11        0.22      -25.44     36.75 o 
  -4  16  11      133.57       68.04     42.53 o 
  -3  16  11      701.11      773.72    136.02 o 
  -2  16  11      258.70      345.46    114.93 o 
  -1  16  11      164.04      171.66     62.33 o 
   0  16  11      860.58      889.27    134.43 o 
   1  16  11      295.48      170.78     81.14 o 
   2  16  11       87.35       41.11     68.22 o 
   3  16  11      446.12      460.09    146.34 o 
  -9  17  11       55.81       26.07     50.27 o 
  -8  17  11      153.34      156.34     62.52 o 
  -7  17  11      244.13      181.54     61.02 o 
  -6  17  11       94.12       70.47     44.95 o 
  -5  17  11       52.98      -17.11     39.64 o 
  -4  17  11      208.76      186.60     48.69 o 
  -3  17  11       11.50      -30.66     49.38 o 
  -2  17  11       93.78      111.25     60.96 o 
  -1  17  11      229.61      174.41     69.04 o 
   0  17  11       10.57       45.97     50.96 o 
   1  17  11      289.40      218.99     90.52 o 
   2  17  11      190.01      117.32     80.34 o 
   3  17  11        0.26      -18.29    114.00 o 
  -8  18  11       77.61      105.54     71.10 o 
  -7  18  11        5.58      -51.23     64.81 o 
  -6  18  11       85.50      139.44     49.62 o 
  -5  18  11       17.99       20.36     41.48 o 
  -4  18  11      188.41      183.59     48.79 o 
  -3  18  11      182.98      249.24     73.94 o 
  -2  18  11       46.11      -38.87     48.67 o 
  -1  18  11       83.00       67.73     56.74 o 
   0  18  11      189.26      262.90     75.26 o 
   1  18  11       39.64       32.45    144.08 o 
   2  18  11        9.51       -0.45    140.34 o 
  -7  19  11      253.19      239.71     64.53 o 
  -6  19  11        8.35       -8.80     48.53 o 
  -5  19  11       19.94       28.32     41.86 o 
  -4  19  11       44.05       70.51     85.71 o 
  -3  19  11      111.70      195.68     68.98 o 
  -2  19  11      154.94      280.09     72.04 o 
  -1  19  11       55.61       59.57     57.61 o 
   0  19  11       32.28      -15.67     68.73 o 
   1  19  11       27.91      -41.91    100.91 o 
   2  19  11        3.90      -54.91    116.53 o 
  -7  20  11       38.31       54.56     58.82 o 
  -6  20  11      118.46      202.24     61.89 o 
  -5  20  11       43.18       74.97     45.45 o 
  -4  20  11        8.68      -43.25     57.01 o 
  -3  20  11        3.46        1.67    121.32 o 
  -2  20  11        0.29      -32.27     57.02 o 
  -1  20  11       10.96      -75.28     50.19 o 
   0  20  11        0.25     -122.26    103.57 o 
   1  20  11       11.66       -4.67     73.74 o 
  -6  21  11      109.44       59.94     56.37 o 
  -5  21  11      118.21      116.67     86.91 o 
  -4  21  11       20.15       38.57     55.81 o 
  -3  21  11        6.77       25.03     56.60 o 
  -2  21  11        3.18      -40.18     47.73 o 
  -1  21  11       59.74       65.20     60.50 o 
   0  21  11       23.57      -66.00    168.13 o 
  -4  22  11       40.85       38.08     61.08 o 
  -3  22  11        0.37       10.27     57.32 o 
  -2  22  11       76.05       94.06     62.08 o 
  -1  22  11      134.84      -22.55     79.03 o 
 -11   0  12     1297.77     1318.15    167.55 o 
 -10   0  12       16.29      150.13     79.37 o 
  -9   0  12     1555.01     1818.05    183.91 o 
  -8   0  12     2154.93     2051.91    166.51 o 
  -7   0  12      275.93      491.95    103.91 o 
  -6   0  12      821.29      652.69    115.39 o 
  -5   0  12     1257.24     1324.03    151.64 o 
  -4   0  12       80.36      337.91     86.09 o 
  -3   0  12     1816.28     2035.61    162.61 o 
  -2   0  12     1317.81     1300.64    147.30 o 
  -1   0  12      206.75      219.32     83.03 o 
   0   0  12      742.27      918.90    131.57 o 
   1   0  12     1878.69     1897.66    153.94 o 
   2   0  12      981.36     1272.19    119.79 o 
   3   0  12      159.01      178.61    119.36 o 
   4   0  12     1570.09     1524.03    228.66 o 
   5   0  12      503.48      590.06    157.23 o 
 -11   1  12      145.15      323.01    147.56 o 
 -10   1  12     1019.02     1059.46    105.76 o 
  -9   1  12      118.32      213.69     59.57 o 
  -8   1  12      560.27      650.60    136.77 o 
  -7   1  12     2374.18     2324.86    194.36 o 
  -6   1  12     1097.91      989.38     95.85 o 
  -5   1  12      177.11      345.47     88.93 o 
  -4   1  12     4141.35     3936.06    239.57 o 
  -3   1  12     1307.92     1683.91    178.77 o 
  -2   1  12      252.00      344.20     93.04 o 
  -1   1  12     2246.46     2111.87    113.97 o 
   0   1  12      853.75     1025.21     96.82 o 
   1   1  12       20.77       30.56     45.21 o 
   2   1  12     1912.47     2200.02    121.99 o 
   3   1  12      500.45      385.00     95.44 o 
   4   1  12        0.20       67.53     67.47 o 
   5   1  12      932.34      745.29    121.77 o 
 -11   2  12     1093.37     1037.37    107.62 o 
 -10   2  12      157.53      278.99     66.20 o 
  -9   2  12      452.96      562.36     80.17 o 
  -8   2  12     1140.49     1263.03    128.83 o 
  -7   2  12       66.09      201.96     58.46 o 
  -6   2  12     1334.84     1270.17    163.26 o 
  -5   2  12     2421.73     2338.75    117.71 o 
  -4   2  12      946.82     1194.40    101.71 o 
  -3   2  12     1049.20     1233.35    104.32 o 
  -2   2  12     1835.51     1871.51    108.71 o 
  -1   2  12      406.67      498.36     72.51 o 
   0   2  12     1065.80     1371.27    187.12 o 
   1   2  12     2745.34     2913.12    127.83 o 
   2   2  12      465.80      666.81     78.24 o 
   3   2  12      486.29      403.77     97.42 o 
   4   2  12     1232.96     1040.84    172.98 o 
   5   2  12      194.61      228.53     87.50 o 
 -11   3  12      170.44      168.04     61.98 o 
 -10   3  12      780.93      652.82     87.23 o 
  -9   3  12      324.67      327.38     89.72 o 
  -8   3  12       83.15      113.89     53.44 o 
  -7   3  12     1217.46     1195.89    104.06 o 
  -6   3  12      559.61      487.02     73.31 o 
  -5   3  12       59.07      193.16     56.37 o 
  -4   3  12     2450.27     2434.30    120.62 o 
  -3   3  12     1236.32     1221.70    103.64 o 
  -2   3  12      344.94      304.48     62.67 o 
  -1   3  12     3244.68     3478.95    188.60 o 
   0   3  12     1817.66     1931.65    107.18 o 
   1   3  12       56.96      209.54     50.57 o 
   2   3  12     2054.41     1911.10    222.48 o 
   3   3  12      251.37      249.26     61.82 o 
   4   3  12      139.72      187.05     80.27 o 
   5   3  12      924.98      862.61    148.97 o 
 -11   4  12      554.61      511.15     81.88 o 
 -10   4  12       66.28      121.25     55.34 o 
  -9   4  12      180.79      144.87    111.39 o 
  -8   4  12      487.76      528.70     77.86 o 
  -7   4  12        2.76       66.28     47.64 o 
  -6   4  12      843.07      889.53     93.38 o 
  -5   4  12     1107.87     1254.24    184.28 o 
  -4   4  12      382.27      408.96    140.05 o 
  -3   4  12      607.22      646.22     81.17 o 
  -2   4  12     1008.28     1248.64    102.95 o 
  -1   4  12      294.62      351.29     67.07 o 
   0   4  12      503.83      533.35    111.05 o 
   1   4  12     1820.38     2207.66    143.58 o 
   2   4  12      109.76      159.41     53.77 o 
   3   4  12      904.15     1010.60     97.45 o 
   4   4  12     1226.69     1104.88    138.46 o 
 -11   5  12      149.00       49.51     51.77 o 
 -10   5  12      636.61      536.91     83.02 o 
  -9   5  12       74.82       72.86     71.13 o 
  -8   5  12      340.19      377.51    109.54 o 
  -7   5  12      832.44      850.83    107.43 o 
  -6   5  12      147.15       99.95     53.78 o 
  -5   5  12       60.81      101.49     50.05 o 
  -4   5  12      497.69      521.69     76.42 o 
  -3   5  12      188.93      149.47     52.51 o 
  -2   5  12      127.14      126.97     53.82 o 
  -1   5  12      959.12      960.03     93.35 o 
   0   5  12     1041.95     1086.50    124.69 o 
   1   5  12       27.20      143.80     80.29 o 
   2   5  12      791.49      835.74    104.49 o 
   3   5  12      685.70      748.86     91.10 o 
   4   5  12        5.94       25.62     63.51 o 
 -11   6  12      325.68      373.23     76.11 o 
 -10   6  12        6.57       11.61     48.79 o 
  -9   6  12      366.25      223.15     71.94 o 
  -8   6  12      210.29      229.62     95.33 o 
  -7   6  12       27.32        8.40     50.42 o 
  -6   6  12      191.84      161.15     54.30 o 
  -5   6  12      245.63      187.02     56.47 o 
  -4   6  12        2.48      -20.49     40.54 o 
  -3   6  12      149.21      176.63     57.43 o 
  -2   6  12        7.34      -11.54     42.70 o 
  -1   6  12        1.32      -19.82     39.68 o 
   0   6  12       89.26      116.18     45.19 o 
   1   6  12      984.31     1177.19    135.01 o 
   2   6  12      659.78      667.43    127.17 o 
   3   6  12       16.14       17.23     63.99 o 
   4   6  12      398.06      362.14    139.28 o 
 -10   7  12       83.73       16.28     49.09 o 
  -9   7  12        1.98      -64.31     42.88 o 
  -8   7  12      248.09      254.91     60.85 o 
  -7   7  12      270.44      288.72     82.37 o 
  -6   7  12       33.03      -17.18     43.93 o 
  -5   7  12       69.03      -14.88     41.83 o 
  -4   7  12      437.77      437.70     70.09 o 
  -3   7  12      200.45      152.87     53.24 o 
  -2   7  12        3.67      -45.21     39.41 o 
  -1   7  12       50.77       47.54     46.91 o 
   0   7  12      109.83       28.32     53.95 o 
   1   7  12        0.84        0.12     53.60 o 
   2   7  12      147.26       94.96     90.17 o 
   3   7  12      320.97      268.24     88.75 o 
   4   7  12        4.09      -44.53    117.54 o 
 -10   8  12       19.32      -32.77     45.40 o 
  -9   8  12       30.04       69.66     54.33 o 
  -8   8  12      143.13       53.97     49.72 o 
  -7   8  12       83.23       84.42     49.87 o 
  -6   8  12        9.39       20.13     43.82 o 
  -5   8  12      212.89      134.03     54.38 o 
  -4   8  12        1.83      -15.22     55.15 o 
  -3   8  12      477.56      472.94     72.29 o 
  -2   8  12      305.42      300.52     64.07 o 
  -1   8  12       13.06      -10.98     36.11 o 
   0   8  12       43.06        8.65     52.21 o 
   1   8  12      198.03      212.41     70.32 o 
   2   8  12        6.70      -31.22     48.19 o 
   3   8  12       33.41        2.56     62.77 o 
   4   8  12       35.25      -66.45    140.54 o 
 -10   9  12        6.43        1.83     67.57 o 
  -9   9  12       46.89      -20.47     43.92 o 
  -8   9  12       12.29       -6.97     42.65 o 
  -7   9  12       30.31       28.75     44.35 o 
  -6   9  12       80.82       23.69     45.25 o 
  -5   9  12       25.66      -25.95     40.20 o 
  -4   9  12      303.79      233.02     59.89 o 
  -3   9  12      379.98      437.61    114.79 o 
  -2   9  12        0.39      -39.95     38.59 o 
  -1   9  12      105.89       59.75     54.01 o 
   0   9  12      142.64       76.76     57.38 o 
   1   9  12        6.51       30.99     63.28 o 
   2   9  12        9.74      -12.67     58.66 o 
   3   9  12        4.84      -38.27     73.23 o 
   4   9  12        0.89       58.05    107.00 o 
 -10  10  12       17.70      -34.97     45.87 o 
  -9  10  12       10.94      -11.53     45.77 o 
  -8  10  12        8.08       12.87     47.61 o 
  -7  10  12        2.93       32.33     46.32 o 
  -6  10  12        0.01        3.37     70.47 o 
  -5  10  12      147.95      157.54     53.87 o 
  -4  10  12      136.32      121.05     70.31 o 
  -3  10  12       48.44      -11.83     40.66 o 
  -2  10  12        2.31      -40.70     35.04 o 
  -1  10  12       10.86      -66.05     45.52 o 
   0  10  12        0.52      -37.71     48.18 o 
   1  10  12        1.80       14.41     53.64 o 
   2  10  12       13.63      -37.26     51.80 o 
   3  10  12       24.20      -98.71     66.91 o 
 -10  11  12        0.08      -53.75     43.49 o 
  -9  11  12        0.21      -23.98     44.73 o 
  -8  11  12        2.68       15.35     45.18 o 
  -7  11  12        1.96       32.08     48.39 o 
  -6  11  12        3.03      -29.98     42.24 o 
  -5  11  12      169.76      158.08     54.87 o 
  -4  11  12       68.49       21.59     50.38 o 
  -3  11  12       68.58       63.29     45.53 o 
  -2  11  12        1.60       58.20     60.00 o 
  -1  11  12       61.04      -33.87     48.09 o 
   0  11  12       20.16      -29.13     48.32 o 
   1  11  12      192.06      166.82     67.61 o 
   2  11  12      162.73       55.34     64.07 o 
   3  11  12        6.26     -144.06     96.04 o 
  -9  12  12       67.82      126.50     73.52 o 
  -8  12  12       26.25       15.81     47.86 o 
  -7  12  12       19.78      -11.85     46.96 o 
  -6  12  12       74.41       77.59     49.25 o 
  -5  12  12        8.55      -20.88     40.19 o 
  -4  12  12       38.90       26.03     46.22 o 
  -3  12  12      404.38      374.28     59.48 o 
  -2  12  12      198.23      164.95     66.77 o 
  -1  12  12        0.27       -5.37     48.69 o 
   0  12  12      215.90      145.39     64.63 o 
   1  12  12       63.50      125.84     78.00 o 
   2  12  12       37.40      -41.58     75.10 o 
   3  12  12       14.65      -24.82     70.16 o 
  -9  13  12       25.57       98.51     57.55 o 
  -8  13  12       61.03       70.59     52.70 o 
  -7  13  12      210.11      214.87     60.52 o 
  -6  13  12       89.08      116.94     52.01 o 
  -5  13  12      212.88      163.45     54.34 o 
  -4  13  12      104.20       81.44     49.46 o 
  -3  13  12       95.51      159.23     47.83 o 
  -2  13  12      151.88      139.35     63.86 o 
  -1  13  12      428.97      492.99    104.16 o 
   0  13  12        6.13      -56.67     46.54 o 
   1  13  12      148.64      167.06     70.15 o 
   2  13  12      105.59      -97.67     65.11 o 
   3  13  12       16.50     -143.24    120.85 o 
  -8  14  12       82.30       43.16     51.00 o 
  -7  14  12       43.56       46.07     50.19 o 
  -6  14  12      648.45      682.85    150.68 o 
  -5  14  12      195.28      105.82     51.09 o 
  -4  14  12        0.95      -46.62     37.13 o 
  -3  14  12      176.90      106.11     61.82 o 
  -2  14  12       53.33       35.53     54.68 o 
  -1  14  12       56.44       41.97     57.28 o 
   0  14  12      299.92      166.34     66.57 o 
   1  14  12      228.61      165.21     70.71 o 
   2  14  12       12.52      -88.90    107.77 o 
  -8  15  12       79.05       50.52     64.54 o 
  -7  15  12      314.79      260.65     66.69 o 
  -6  15  12      126.78      147.06     57.57 o 
  -5  15  12      142.49      114.12     48.33 o 
  -4  15  12      172.15      221.07     54.16 o 
  -3  15  12      134.29      186.76     70.06 o 
  -2  15  12      133.00      110.52     68.35 o 
  -1  15  12      481.20      541.87    116.26 o 
   0  15  12      287.28      313.89     78.09 o 
   1  15  12        3.67       10.75     51.80 o 
   2  15  12       78.60       -3.68     87.05 o 
  -7  16  12       27.15       77.17     79.51 o 
  -6  16  12      727.85      797.94    141.49 o 
  -5  16  12      392.68      371.47     67.88 o 
  -4  16  12        0.81       41.04     57.04 o 
  -3  16  12      436.32      375.04     82.36 o 
  -2  16  12      665.83      739.77    103.72 o 
  -1  16  12      113.03       57.04    117.88 o 
   0  16  12       75.91      157.20    103.86 o 
   1  16  12      362.05      287.91     99.40 o 
  -7  17  12      452.72      594.61     89.71 o 
  -6  17  12      540.13      579.49     71.93 o 
  -5  17  12       17.00       30.96     43.65 o 
  -4  17  12      707.65      721.42    103.59 o 
  -3  17  12      869.56      912.94    114.70 o 
  -2  17  12       10.09      -41.07     50.37 o 
  -1  17  12      792.41      834.28    110.81 o 
   0  17  12      623.90      808.48    114.02 o 
   1  17  12       90.35      181.08    138.44 o 
  -6  18  12      419.88      460.68     69.05 o 
  -5  18  12      461.67      549.19    102.12 o 
  -4  18  12        8.65      122.07     94.54 o 
  -3  18  12      351.66      476.37     89.54 o 
  -2  18  12     1014.21     1034.43    119.14 o 
  -1  18  12       90.53       99.37     97.09 o 
   0  18  12      524.88      500.94     92.85 o 
  -5  19  12       48.48       60.31     61.88 o 
  -4  19  12      624.60      659.47    100.43 o 
  -3  19  12      575.98      615.10    134.97 o 
  -2  19  12        0.36       41.29     56.93 o 
  -1  19  12      644.05      588.66    117.25 o 
 -10   1  13        0.50       -1.44     48.23 o 
  -9   1  13        0.11      -18.06     46.50 o 
  -8   1  13       24.50       71.46     52.70 o 
  -7   1  13       75.65       40.39     51.40 o 
  -6   1  13       48.42        3.17     50.71 o 
  -5   1  13       69.03       46.22     46.41 o 
  -4   1  13        3.25       34.21     46.48 o 
  -3   1  13       17.91       34.37     47.41 o 
  -2   1  13      138.41      133.15     55.36 o 
  -1   1  13       22.65        4.25     46.25 o 
   0   1  13        9.08       81.35     49.98 o 
   1   1  13       41.08       13.22     48.77 o 
   2   1  13        2.88       -9.24     64.98 o 
   3   1  13       85.26      112.16     75.14 o 
 -10   2  13       78.69       14.18     50.95 o 
  -9   2  13        7.00      -12.95     64.97 o 
  -8   2  13      132.83      195.15     60.19 o 
  -7   2  13      273.92      175.23     59.19 o 
  -6   2  13       43.36       51.44     48.38 o 
  -5   2  13        0.37       43.35     71.53 o 
  -4   2  13      189.68      146.26     56.74 o 
  -3   2  13        3.96       -3.09     45.61 o 
  -2   2  13      128.39      132.57     62.40 o 
  -1   2  13      249.31      319.72     67.34 o 
   0   2  13       66.59       32.92     54.56 o 
   1   2  13       68.86       43.96     59.25 o 
   2   2  13      197.31      108.28     56.30 o 
   3   2  13       46.30       25.69     73.28 o 
 -10   3  13       10.54       62.72     54.99 o 
  -9   3  13      318.54      286.01     68.52 o 
  -8   3  13      159.09      161.32     58.67 o 
  -7   3  13       82.67       85.88     50.67 o 
  -6   3  13      299.72      211.26     61.72 o 
  -5   3  13      183.78      183.27     65.53 o 
  -4   3  13       46.44      130.16     52.16 o 
  -3   3  13      206.93      262.55     62.06 o 
  -2   3  13      302.05      325.66     68.86 o 
  -1   3  13        5.29       -3.26     46.32 o 
   0   3  13       99.77       71.28     47.37 o 
   1   3  13      122.31      210.66     72.03 o 
   2   3  13       49.67       25.39     51.32 o 
   3   3  13      224.24      263.14     93.24 o 
  -9   4  13        1.64       44.59     51.86 o 
  -8   4  13      393.40      512.39     82.57 o 
  -7   4  13      914.36      818.33     93.61 o 
  -6   4  13       21.56       78.72     49.18 o 
  -5   4  13      731.69      685.64     88.27 o 
  -4   4  13      937.56      771.64     90.06 o 
  -3   4  13        2.62       13.60     45.60 o 
  -2   4  13      606.09      586.44     82.51 o 
  -1   4  13      469.65      493.71    108.07 o 
   0   4  13        1.52       25.29     72.26 o 
   1   4  13      350.16      316.35     78.68 o 
   2   4  13      210.43      118.49     57.49 o 
   3   4  13       24.23      -82.74     55.16 o 
  -9   5  13      800.45      950.58    114.54 o 
  -8   5  13      427.17      404.59     75.91 o 
  -7   5  13       92.12      131.00     56.09 o 
  -6   5  13      537.17      414.76     80.90 o 
  -5   5  13      139.94      141.47     55.30 o 
  -4   5  13      319.00      435.61     73.70 o 
  -3   5  13      827.43     1027.39    101.38 o 
  -2   5  13      491.74      559.18     79.92 o 
  -1   5  13      169.88      246.15     63.70 o 
   0   5  13      812.48      757.85    105.76 o 
   1   5  13      777.74      568.64     94.03 o 
   2   5  13        1.48        2.54     55.20 o 
   3   5  13      213.42      192.90     88.67 o 
  -9   6  13        8.47       -7.26     56.41 o 
  -8   6  13      319.59      320.05     69.01 o 
  -7   6  13      947.04      666.32     86.90 o 
  -6   6  13        0.57      -50.19     40.89 o 
  -5   6  13      768.99      692.18    100.29 o 
  -4   6  13     1550.57     1548.16    121.93 o 
  -3   6  13      174.39      242.80     63.19 o 
  -2   6  13      447.80      473.61     76.02 o 
  -1   6  13     1123.36     1162.16    108.46 o 
   0   6  13       90.36      234.55    103.70 o 
   1   6  13      636.25      694.56    102.19 o 
   2   6  13      775.55      739.11     91.88 o 
  -9   7  13      408.63      363.00     76.54 o 
  -8   7  13      191.21      179.52     60.22 o 
  -7   7  13       56.77       59.10     52.01 o 
  -6   7  13      567.23      549.00     81.02 o 
  -5   7  13      597.38      616.71     83.64 o 
  -4   7  13       12.06       86.19     51.19 o 
  -3   7  13      999.08     1028.17    102.19 o 
  -2   7  13      975.17      928.02    189.88 o 
  -1   7  13       38.66      226.01     70.27 o 
   0   7  13     1116.67     1278.16    132.47 o 
   1   7  13      996.77     1011.25    119.54 o 
   2   7  13      103.65      101.79     54.39 o 
  -9   8  13        0.22       28.28     54.60 o 
  -8   8  13      396.76      297.85     69.03 o 
  -7   8  13      812.77      702.10     90.15 o 
  -6   8  13       13.13       51.36     51.84 o 
  -5   8  13      739.33      868.80    119.51 o 
  -4   8  13     1738.94     1550.30    119.69 o 
  -3   8  13      130.85      277.61     64.84 o 
  -2   8  13      921.11     1079.12    115.57 o 
  -1   8  13     1718.97     2124.89    163.20 o 
   0   8  13      267.28      396.07     85.76 o 
   1   8  13      721.47      641.09    101.40 o 
   2   8  13     1278.80     1252.37    132.11 o 
  -9   9  13      559.02      640.02     91.83 o 
  -8   9  13      197.57      172.76     61.53 o 
  -7   9  13      224.59      307.18     67.75 o 
  -6   9  13     1059.43     1059.87    112.84 o 
  -5   9  13      384.36      469.34     78.55 o 
  -4   9  13      246.94      346.31    126.00 o 
  -3   9  13     1967.56     1946.49    122.95 o 
  -2   9  13     1007.07     1147.25    124.32 o 
  -1   9  13       35.81       68.36     61.96 o 
   0   9  13     1181.71     1279.23    131.13 o 
   1   9  13      960.67     1177.08    244.17 o 
   2   9  13       13.08       62.08     63.97 o 
  -8  10  13      961.16      896.13    101.14 o 
  -7  10  13     1626.06     1806.29    125.56 o 
  -6  10  13      115.58      212.12     62.92 o 
  -5  10  13      527.38      557.27     86.18 o 
  -4  10  13      945.51      883.48     95.68 o 
  -3  10  13        0.53      119.17     69.17 o 
  -2  10  13     1286.06     1452.70    223.07 o 
  -1  10  13     1265.36     1256.96    131.51 o 
   0  10  13      215.02      296.95    126.59 o 
   1  10  13      363.81      336.47     84.19 o 
  -8  11  13      494.36      668.04    146.49 o 
  -7  11  13      174.25      196.17     84.45 o 
  -6  11  13     1276.81     1117.28    108.05 o 
  -5  11  13      226.31      266.06     68.53 o 
  -4  11  13      275.37      398.34     71.64 o 
  -3  11  13     1402.53     1451.22    103.75 o 
  -2  11  13      759.03      818.77    111.12 o 
  -1  11  13       36.83      126.42     65.00 o 
   0  11  13     1145.85     1149.27    135.23 o 
   1  11  13      598.47      613.95    132.63 o 
  -7  12  13      697.94      726.44    146.07 o 
  -6  12  13        8.02       57.71     52.01 o 
  -5  12  13      800.22      773.19     94.33 o 
  -4  12  13     1623.25     1635.67    124.44 o 
  -3  12  13      635.53      746.71    106.01 o 
  -2  12  13      237.84      304.52     81.58 o 
  -1  12  13      966.37     1173.10    129.55 o 
   0  12  13      239.53      314.40     82.43 o 
   1  12  13      461.77      634.37    103.52 o 
  -7  13  13       23.43       43.62     89.38 o 
  -6  13  13      643.43      622.32     86.92 o 
  -5  13  13      360.81      224.63     65.79 o 
  -4  13  13        5.24       84.02     51.03 o 
  -3  13  13      787.76      906.86    114.59 o 
  -2  13  13     1048.13      955.20    116.78 o 
  -1  13  13       10.12       83.51     61.01 o 
   0  13  13     1152.83     1443.45    144.07 o 
  -6  14  13      181.22      314.19     70.51 o 
  -5  14  13      209.38      234.55     64.00 o 
  -4  14  13      916.68     1063.40    122.26 o 
  -3  14  13      400.48      443.87     90.78 o 
  -2  14  13      278.13      357.54     87.68 o 
  -1  14  13      970.21      906.50    115.94 o 
  -5  15  13      332.61      327.09     63.01 o 
  -4  15  13       87.56      171.58     70.34 o 
  -3  15  13      970.37     1143.93    128.70 o 
  -2  15  13      438.06      395.37     88.47 o 
  -1  15  13       37.47       66.13     60.02 o 
  -4  16  13      551.76      659.51    105.92 o 
  -3  16  13       60.10      125.28     67.14 o 
  -8   0  14       74.29      115.65     83.26 o 
  -7   0  14      559.22      444.44    113.89 o 
  -6   0  14     1166.93     1206.87    161.45 o 
  -5   0  14      301.17      590.21    122.08 o 
  -4   0  14      557.60      661.49    126.95 o 
  -3   0  14     1644.60     1594.68    178.12 o 
  -2   0  14       10.34       66.46     75.06 o 
  -1   0  14     1070.89     1569.16    181.28 o 
   0   0  14     2305.43     2634.05    197.63 o 
   1   0  14      178.97      258.64    130.15 o 
  -8   1  14      793.24      790.48     98.72 o 
  -7   1  14      303.21      448.55     80.20 o 
  -6   1  14      106.49      179.43     63.35 o 
  -5   1  14     1926.70     1942.62    286.63 o 
  -4   1  14      990.27     1245.93    143.39 o 
  -3   1  14      110.49      269.66     66.61 o 
  -2   1  14     1257.01     1420.92    273.58 o 
  -1   1  14      637.04      918.21    104.21 o 
   0   1  14       53.11      180.33     65.16 o 
  -8   2  14        0.09       77.05     55.54 o 
  -7   2  14      526.97      531.89    147.92 o 
  -6   2  14      591.27      734.07     98.03 o 
  -5   2  14       60.48      154.35     63.37 o 
  -4   2  14      398.80      554.58     86.18 o 
  -3   2  14      930.67     1101.16    110.91 o 
  -2   2  14       46.42      114.19     57.72 o 
  -1   2  14      268.12      310.64     72.69 o 
   0   2  14     1499.25     1620.34    151.49 o 
  -8   3  14     1026.26      885.55    119.34 o 
  -7   3  14      283.36      390.85     77.54 o 
  -6   3  14       59.58       21.42     52.83 o 
  -5   3  14      749.71      747.38    211.09 o 
  -4   3  14      255.14      310.44     73.18 o 
  -3   3  14      103.50      147.06     63.54 o 
  -2   3  14      551.33      634.40     91.39 o 
  -1   3  14      391.56      436.37    102.31 o 
   0   3  14        0.60       60.34     68.27 o 
  -8   4  14       21.39      103.19     56.72 o 
  -7   4  14      453.73      504.37     86.64 o 
  -6   4  14      576.37      517.33     83.56 o 
  -5   4  14       26.34       61.79     54.20 o 
  -4   4  14      454.77      546.32     83.89 o 
  -3   4  14      738.65      821.04    186.07 o 
  -2   4  14       34.53       26.95     54.88 o 
  -1   4  14      165.32      199.82     97.64 o 
   0   4  14     1328.84     1558.35    391.95 o 
  -7   5  14      176.08      197.61     65.30 o 
  -6   5  14       74.61       99.67     58.34 o 
  -5   5  14      743.44      679.22     89.79 o 
  -4   5  14      426.77      379.43     77.61 o 
  -3   5  14       79.75      178.43     64.03 o 
  -2   5  14      499.48      457.62    188.61 o 
  -1   5  14      202.39      150.92     79.57 o 
   0   5  14       15.52      180.15     72.52 o 
  -7   6  14       93.99       36.37     52.57 o 
  -6   6  14      414.73      473.60     82.89 o 
  -5   6  14       36.45      167.50     62.95 o 
  -4   6  14      451.18      464.88    113.66 o 
  -3   6  14      869.78      959.71    108.76 o 
  -2   6  14       19.99       92.12     57.20 o 
  -1   6  14      194.17      154.24     86.99 o 
   0   6  14      820.10      935.64    142.19 o 
  -7   7  14       41.80       60.63     76.12 o 
  -6   7  14       39.90       73.01     55.88 o 
  -5   7  14      307.67      357.11     73.78 o 
  -4   7  14      307.39      295.66     70.15 o 
  -3   7  14       30.09      -18.29     51.14 o 
  -2   7  14      240.91      243.92     97.15 o 
  -1   7  14      118.02        7.01     61.85 o 
  -6   8  14      241.80      232.56     67.23 o 
  -5   8  14       84.23       44.14     54.42 o 
  -4   8  14        0.29       40.47     55.58 o 
  -3   8  14       37.83       -9.74     51.30 o 
  -2   8  14        5.39       11.96     61.66 o 
  -1   8  14       73.05       22.14     59.65 o 
  -6   9  14        0.38        7.33     50.10 o 
  -5   9  14        2.83      -28.43     48.86 o 
  -4   9  14       34.03      -24.85     50.22 o 
  -3   9  14       15.19        1.57     75.49 o 
  -2   9  14       24.18      -28.19     56.24 o 
  -1   9  14        9.18       -6.91     61.59 o 
  -5  10  14        0.31       16.01     49.51 o 
  -4  10  14        3.02      -40.49     46.92 o 
  -3  10  14       22.13      100.63     87.91 o 
  -2  10  14       28.57      -50.19     55.47 o 
  -4  11  14        1.33      -21.82     50.93 o 
                                                 
